# Supplementary material for: Mental toll on working women during the COVID-19 pandemic: An exploratory study using Reddit data
Source: PLoS One. 2023 Jan 17;18(1):e0280049. doi: 10.1371/journal.pone.0280049 (PMC9844921; doi:10.1371/journal.pone.0280049)
Supplement: S1 Data — (CSV) [file pone.0280049.s001.csv]

id	gender	age_label	year	sentiment_score_vader	sentiment_score_SentiStrength	stress_score_TensiStrength	label	loneliness
1	Male	>30	2020	0.127680851	-0.085106383	-0.14893617	Male>30	0.314007059
2	Female	>30	2020	-0.468933333	-0.666666667	-0.666666667	Female>30	0.114386602
3	Male	>30	2020	0.219657143	0.5	-0.142857143	Male>30	0.135096731
4	Male	>30	2020	-0.007033333	0.083333333	-0.833333333	Male>30	0.172055775
5	Female	<30	2020	0.118408824	0	-0.323529412	Female<30	0.145735611
6	Female	>30	2020	-0.003741667	-0.083333333	-0.5	Female>30	0.397436243
7	Male	>30	2020	0.103	0.066666667	-0.2	Male>30	0.119379204
8	Female	<30	2020	0.3436625	-0.083333333	-0.291666667	Female<30	0.506182949
9	Male	<30	2020	0.183284667	-0.113333333	-0.366666667	Male<30	2.290862715
10	Female	>30	2020	0.64368	0.6	0.4	Female>30	0.071093817
11	Female	>30	2020	0.03708125	-0.25	-0.4375	Female>30	0.379653112
12	Male	>30	2020	0.144842308	0.096153846	-0.115384615	Male>30	0.16562924
13	Male	>30	2020	0.106741667	-0.231481481	-0.416666667	Male>30	0.974810946
14	Male	>30	2020	0.3629375	0.15	-0.275	Male>30	0.385893605
15	Male	>30	2020	0.26108	0.625	0.15	Male>30	0.250312739
16	Female	>30	2020	0.077708696	-0.152173913	-0.52173913	Female>30	0.163171045
17	Male	<30	2020	0.263608411	0.088785047	-0.313084112	Male<30	1.32275032
18	Male	>30	2020	-0.129263208	-0.198113208	-0.264150943	Male>30	0.19382771
19	Female	<30	2020	-0.002366912	-0.102941176	-0.294117647	Female<30	1.748000109
20	Female	<30	2020	0.464463158	0.210526316	-0.421052632	Female<30	0.361506032
21	Male	>30	2020	0.5283	0.384615385	0.307692308	Male>30	0.090719885
22	Female	<30	2020	0.037906667	-0.133333333	-0.366666667	Female<30	0.311160817
23	Female	<30	2020	-0.07912	-0.3	-0.3	Female<30	0.188097735
24	Female	<30	2020	0.333342857	0.666666667	0.19047619	Female<30	0.148754116
25	Male	<30	2020	0.172732	0	-0.2	Male<30	0.365829976
26	Male	>30	2020	-0.6589	-1.5	-2	Male>30	0.016387775
27	Male	<30	2020	-0.39135	-0.5	-1.25	Male<30	0.041831988
28	Male	>30	2020	-0.06865	-0.333333333	-0.666666667	Male>30	0.074355711
29	Female	<30	2020	0.398414286	-0.476190476	-0.714285714	Female<30	0.650293057
30	Male	<30	2020	-0.0435	-0.535714286	-0.964285714	Male<30	0.251862055
31	Male	<30	2020	0.312813043	0.391304348	-1.043478261	Male<30	0.275469657
32	Male	<30	2020	0.310803846	0.038461538	-0.653846154	Male<30	0.218531735
33	Female	>30	2020	0.3127	0.166666667	-0.5	Female>30	0.059043681
34	Male	>30	2020	0.003916667	-0.466666667	-0.611111111	Male>30	0.703113029
35	Female	>30	2020	-0.2416	0	-1.5	Female>30	0.03692561
36	Male	>30	2020	0.649031818	0.318181818	0.090909091	Male>30	0.235887947
37	Male	>30	2020	0.144114286	-0.142857143	-0.357142857	Male>30	0.083829897
38	Male	>30	2020	0.167712319	-0.050724638	-0.166666667	Male>30	0.275196627
39	Male	<30	2020	0.346475	0.475	0.3	Male<30	0.17705194
40	Male	>30	2020	0.241552381	-0.079365079	-0.523809524	Male>30	0.339202491
41	Male	<30	2020	0.195253226	-0.032258065	-0.193548387	Male<30	0.26893838
42	Female	<30	2020	-0.5763	-1	-1	Female<30	0.070507006
43	Female	>30	2020	0.367332727	-0.127272727	-0.418181818	Female>30	0.932082222
44	Male	<30	2020	0.426415789	1	0.842105263	Male<30	0.113803189
45	Male	<30	2020	0.240027273	0.25	0.068181818	Male<30	0.103316861
46	Female	<30	2020	0.007672	-0.68	-1	Female<30	0.463622782
47	Female	>30	2020	-0.000478723	-0.184397163	-0.340425532	Female>30	0.595383011
48	Male	<30	2020	0.14818	-0.216666667	-0.516666667	Male<30	0.382786191
49	Female	>30	2020	0.317725	0	-1.5	Female>30	0.078716898
50	Male	<30	2020	0.272060976	0.195121951	-0.658536585	Male<30	0.891982303
51	Male	>30	2020	0.1604625	0.625	0	Male>30	0.007848832
52	Female	>30	2020	-0.19903125	-0.125	-0.6875	Female>30	0.134353161
53	Male	>30	2020	0.017283333	-1	-1.5	Male>30	0.022628891
54	Male	>30	2020	0.082457576	-0.181818182	-0.151515152	Male>30	0.111113195
55	Male	<30	2020	0.438483333	0.222222222	-0.722222222	Male<30	0.321785119
56	Female	<30	2020	-0.10684	-0.8	-1.155555556	Female<30	0.492336398
57	Female	<30	2020	0.1146	-0.114285714	-0.485714286	Female<30	0.208958259
58	Male	<30	2020	0.319213433	0.455223881	0.044776119	Male<30	0.459170587
59	Male	>30	2020	0.26770625	0.3125	-0.1875	Male>30	0.11295857
60	Male	<30	2020	0.2525	-0.176470588	-0.705882353	Male<30	0.217061075
61	Female	<30	2020	0.154114286	0.040816327	-0.306122449	Female<30	0.19064726
62	Female	>30	2020	0.293436364	0.181818182	0	Female>30	0.057659712
63	Female	>30	2020	0.06378806	0.089552239	-0.089552239	Female>30	0.395291224
64	Female	<30	2020	0.0901	0.125	-0.0625	Female<30	0.058327908
65	Male	<30	2020	-0.178012698	-0.547619048	-0.547619048	Male<30	0.610434504
66	Female	<30	2020	0.4252875	-0.5	-1	Female<30	0.131538209
67	Male	<30	2020	-0.038328571	-0.428571429	-0.428571429	Male<30	0.043958171
68	Female	>30	2020	0.224898361	-0.131147541	-0.868852459	Female>30	1.134731434
69	Male	>30	2020	0.084052941	-0.352941176	-0.607843137	Male>30	0.409389786
70	Male	>30	2020	0.194553846	0.153846154	0.076923077	Male>30	0.054026437
71	Male	<30	2020	0.478278571	-0.142857143	-0.571428571	Male<30	0.18610555
72	Female	<30	2020	0.230538462	0.076923077	-0.461538462	Female<30	0.093107949
73	Male	<30	2020	0.261148148	0.222222222	0	Male<30	0.198781483
74	Female	>30	2020	0.3352225	0.45	-0.025	Female>30	0.330909452
75	Male	>30	2020	0.095232	0.24	-0.16	Male>30	0.129213088
76	Male	<30	2020	-0.12992	0.4	-0.4	Male<30	0.037214955
77	Male	>30	2020	0.143429897	0.020618557	-0.237113402	Male>30	0.414526882
78	Female	>30	2020	0.39484	-0.5	-0.7	Female>30	0.161836279
79	Male	<30	2020	0.316790909	0.196969697	-0.166666667	Male<30	0.441231059
80	Male	<30	2020	0.272654545	-0.060606061	-0.393939394	Male<30	0.349058391
81	Male	<30	2020	0.6567	0.5	0	Male<30	0.089718664
82	Female	<30	2020	0.16636	0.2	-0.4	Female<30	0.136397608
83	Male	>30	2020	0.009638356	0.136986301	-0.109589041	Male>30	0.20767359
84	Male	<30	2020	0.103432	0.133333333	-0.093333333	Male<30	0.326526038
85	Male	>30	2020	0.148425714	0.171428571	0.028571429	Male>30	0.199148275
86	Female	>30	2020	-0.011358974	0.102564103	-0.230769231	Female>30	0.218767964
87	Male	>30	2020	-0.0784	-2	-2	Male>30	0.021041719
88	Male	<30	2020	0.22413	0.5	0.2	Male<30	0.035612725
89	Male	<30	2020	0.310948387	0.161290323	-0.258064516	Male<30	0.170335945
90	Male	>30	2020	0.134560784	0.078431373	-0.215686275	Male>30	0.118759121
91	Male	<30	2020	0.09974	0.133333333	-0.266666667	Male<30	0.078183108
92	Female	>30	2020	0.4102	1	-0.5	Female>30	0.013837184
93	Female	<30	2020	0.13414	-0.028571429	-0.428571429	Female<30	0.804763324
94	Male	<30	2020	-0.051125	-0.375	-1	Male<30	0.153616005
95	Female	<30	2020	0.08172	-0.066666667	-0.733333333	Female<30	0.059463437
96	Female	>30	2020	0.266953333	0.333333333	-0.666666667	Female>30	0.123522209
97	Female	>30	2020	-0.338538462	-0.538461538	-0.538461538	Female>30	0.143315975
98	Male	>30	2020	0.471016667	0	0	Male>30	0.04755233
99	Male	<30	2020	0.075029615	-0.230769231	-0.546153846	Male<30	1.912138123
100	Female	>30	2020	0.267882	0.16	0	Female>30	0.543544956
101	Male	>30	2020	0.093965672	-0.373134328	-0.597014925	Male>30	0.59474983
102	Female	>30	2020	0.469785714	0.714285714	-0.285714286	Female>30	0.166628182
103	Female	>30	2020	-0.064871429	-0.285714286	-0.228571429	Female>30	0.287336862
104	Female	<30	2020	0.5601	0.566666667	0.1	Female<30	0.372336803
105	Male	>30	2020	0.004817391	-0.086956522	-0.304347826	Male>30	0.31188403
106	Male	>30	2020	0.20294	0.3	0	Male>30	0.029460252
107	Female	>30	2020	0.332054545	0.272727273	-0.454545455	Female>30	0.120570153
108	Female	>30	2020	0.187305882	0.647058824	-0.176470588	Female>30	0.15500295
109	Male	>30	2020	0.170826531	-0.020408163	-0.040816327	Male>30	0.611466606
110	Female	>30	2020	0.159	0.411764706	-0.294117647	Female>30	0.097517256
111	Male	<30	2020	-0.6478	-3	-2	Male<30	0.021768635
112	Male	>30	2020	0.453341935	0.301075269	0.172043011	Male>30	0.878266878
113	Female	<30	2020	0.073528916	-0.313253012	-0.457831325	Female<30	1.76304939
114	Male	<30	2020	0.9065	1	3	Male<30	0.02477055
115	Male	>30	2020	-0.065329412	-0.522875817	-0.611111111	Male>30	3.306826672
116	Male	<30	2020	0.2117	0.375	0	Male<30	0.044740336
117	Female	>30	2020	0.124433333	0	0	Female>30	0.012497138
118	Female	>30	2020	0.403559524	0.047619048	-0.428571429	Female>30	1.225568975
119	Female	>30	2020	0.034315686	0.019607843	-0.137254902	Female>30	0.472058263
120	Male	<30	2020	-0.072565517	-0.551724138	-0.827586207	Male<30	0.289387227
121	Female	<30	2020	-0.1043	-0.75	-0.5	Female<30	0.05607852
122	Male	>30	2020	0.247036364	0.218181818	-0.163636364	Male>30	0.372564781
123	Female	>30	2020	0.096045833	-0.166666667	-0.25	Female>30	0.146340247
124	Female	<30	2020	-0.231888462	-0.653846154	-0.807692308	Female<30	0.214103415
125	Female	<30	2020	-0.313786667	-0.933333333	-1.2	Female<30	0.542679665
126	Female	<30	2020	0.053952632	0.157894737	-0.789473684	Female<30	0.192278337
127	Male	>30	2020	0.1304525	-0.3	-0.725	Male>30	0.160408068
128	Female	>30	2020	-0.023069737	-0.223684211	-0.342105263	Female>30	0.131525992
129	Male	>30	2020	0.138124514	0.217898833	-0.089494163	Male>30	0.82911795
130	Female	<30	2020	0.276351351	0.189189189	-0.027027027	Female<30	0.158137037
131	Female	<30	2020	0.109964286	-0.357142857	-0.333333333	Female<30	0.581416843
132	Male	<30	2020	0.36885	0.071428571	-0.392857143	Male<30	0.357916403
133	Male	>30	2020	0.170054545	0.618181818	0.072727273	Male>30	0.393549216
134	Male	<30	2020	0.422280851	0.425531915	-0.191489362	Male<30	0.404373159
135	Male	<30	2020	0.301605	0.1	0.05	Male<30	0.221204181
136	Male	>30	2020	0.004861	-0.12	-0.24	Male>30	0.294998775
137	Female	<30	2020	0.014431343	-0.179104478	-0.537313433	Female<30	0.546152769
138	Male	>30	2020	0.038314987	-0.279069767	-0.419896641	Male>30	3.640547359
139	Male	<30	2020	-0.357725	-0.5	-0.25	Male<30	0.098259787
140	Female	<30	2020	0.243907018	-0.070175439	-0.315789474	Female<30	0.636457954
141	Female	>30	2020	0.30875	0.333333333	0.5	Female>30	0.021784
142	Female	>30	2020	0.620733333	-0.333333333	-1	Female>30	0.10796461
143	Male	<30	2020	0.072371642	0.029850746	-0.313432836	Male<30	0.588712674
144	Female	>30	2020	0.160311765	0.117647059	-0.647058824	Female>30	0.115699637
145	Male	>30	2020	-0.140153846	-0.076923077	-0.461538462	Male>30	0.20241791
146	Male	<30	2020	0.178716667	0.092592593	-0.12962963	Male<30	0.159348873
147	Female	<30	2020	0.103277778	0.333333333	-0.666666667	Female<30	0.076526415
148	Male	<30	2020	-0.082006557	-0.081967213	-0.327868852	Male<30	1.11015089
149	Female	<30	2020	-0.131707843	-0.529411765	-0.725490196	Female<30	1.240995871
150	Male	>30	2020	0.199329787	-0.340425532	-0.574468085	Male>30	0.717545598
151	Female	<30	2020	-0.138742857	0.142857143	-0.142857143	Female<30	0.042791031
152	Male	<30	2020	0.58426	0	-0.2	Male<30	0.066015414
153	Male	>30	2020	0.274411111	-0.117647059	-0.562091503	Male>30	3.287186151
154	Female	<30	2020	0.032171429	0.142857143	0.142857143	Female<30	0.029874045
155	Female	<30	2020	0.243519767	0.011627907	-0.406976744	Female<30	0.537926503
156	Female	>30	2020	0.087548485	0.272727273	0.060606061	Female>30	0.152631028
157	Female	>30	2020	0.1899	-0.578947368	-0.473684211	Female>30	0.645682314
158	Female	<30	2020	0.123777011	-0.097701149	-0.551724138	Female<30	1.339059316
159	Male	<30	2020	0.136675325	0.103896104	-0.12987013	Male<30	0.197090515
160	Male	<30	2020	0.27425	0.254385965	-0.01754386	Male<30	0.472077112
161	Male	>30	2020	0.32275	0.25	-0.125	Male>30	0.120182888
162	Female	>30	2020	0.43759375	-0.0625	-0.3125	Female>30	0.272489075
163	Male	>30	2020	0.221890476	0.428571429	0.238095238	Male>30	0.107661159
164	Female	>30	2020	0.1122	0.5	0	Female>30	0.017722376
165	Male	>30	2020	0.339078261	-0.391304348	-0.434782609	Male>30	0.197016593
166	Male	<30	2020	0.198461538	-0.192307692	-0.461538462	Male<30	0.390754078
167	Male	<30	2020	0.7672	1	1	Male<30	0.016857571
168	Female	<30	2020	0.1004	-0.377777778	-1.022222222	Female<30	0.569878515
169	Male	<30	2020	0.317644444	0.444444444	0.133333333	Male<30	0.601672227
170	Female	>30	2020	0.137542222	-0.111111111	-0.333333333	Female>30	0.102478541
171	Male	>30	2020	0.540514286	0.857142857	0	Male>30	0.054505604
172	Male	>30	2020	0.044408333	-0.416666667	-0.666666667	Male>30	0.151122125
173	Female	>30	2020	0.125872222	-0.166666667	-0.666666667	Female>30	0.305098462
174	Female	>30	2020	0.081562963	0	-0.407407407	Female>30	0.145594866
175	Male	>30	2020	0.269075	-0.1875	-0.875	Male>30	0.782635941
176	Female	>30	2020	0	0	0	Female>30	0.003112663
177	Male	>30	2020	-0.330988	-0.36	-1.16	Male>30	0.307359031
178	Male	>30	2020	0.142332143	0.196428571	0.142857143	Male>30	0.07330131
179	Female	>30	2020	0.476607018	0.701754386	0.578947368	Female>30	0.807736264
180	Male	<30	2020	0.256473333	-0.133333333	-0.166666667	Male<30	0.102934745
181	Male	>30	2020	0.21169899	0	-0.272727273	Male>30	0.387042622
182	Female	>30	2020	-0.4272	0	-1.5	Female>30	0.018930445
183	Female	>30	2020	0.479281818	0.454545455	-0.272727273	Female>30	0.199835958
184	Female	>30	2020	0.460466667	-0.666666667	-0.333333333	Female>30	0.022952712
185	Male	<30	2020	0.181190909	0.363636364	0.090909091	Male<30	0.109585647
186	Male	<30	2020	-0.015766667	-0.166666667	-0.333333333	Male<30	0.085714764
187	Female	<30	2020	0.199775	-0.25	-1.166666667	Female<30	0.181965951
188	Female	<30	2020	0.17654	0.2	-0.1	Female<30	0.036529413
189	Male	<30	2020	0.597305426	-0.096899225	-0.337209302	Male<30	7.143445149
190	Female	>30	2020	-0.320103738	-1.037383178	-0.775700935	Female>30	2.13266367
191	Female	>30	2020	0.36325	0	-0.666666667	Female>30	0.188729671
192	Female	>30	2020	0.011448052	0.103896104	-0.077922078	Female>30	0.401249557
193	Male	>30	2020	0.247986538	0.019230769	-0.115384615	Male>30	0.376705507
194	Female	>30	2020	-0.0258	0	-1.2	Female>30	0.042954356
195	Female	>30	2020	0.008588	-0.04	-0.32	Female>30	0.135148546
196	Male	<30	2020	0.045945455	-0.090909091	-0.318181818	Male<30	0.093284771
197	Male	<30	2020	0.067354545	-0.545454545	-0.272727273	Male<30	0.116880948
198	Male	>30	2020	0.248553488	0.139534884	-0.11627907	Male>30	0.298328967
199	Female	>30	2020	0.124415385	0.807692308	0.269230769	Female>30	0.221572917
200	Female	>30	2020	0.10212	-0.4	-0.7	Female>30	0.097392236
201	Female	>30	2020	0.386844186	0.697674419	0.302325581	Female>30	0.202812567
202	Male	<30	2020	0.451132653	0.285714286	-0.142857143	Male<30	0.260847337
203	Male	>30	2020	-0.055461224	0.020408163	-0.510204082	Male>30	0.212562701
204	Female	>30	2020	-0.31818	-1	-1.2	Female>30	0.362280847
205	Female	<30	2020	0.090996	-0.22	-0.7	Female<30	0.88297327
206	Female	>30	2020	0.6274	0.538461538	-0.307692308	Female>30	0.158477518
207	Male	<30	2020	0.360766667	-0.285714286	-1.047619048	Male<30	0.446811608
208	Male	<30	2020	0.092154286	-0.085714286	-0.171428571	Male<30	0.202957476
209	Male	<30	2020	-0.094557447	-0.34751773	-0.638297872	Male<30	0.633919155
210	Male	>30	2020	0.105905556	0.277777778	-0.277777778	Male>30	0.08192497
211	Male	>30	2020	0.367775	0.1	-0.15	Male>30	0.264119957
212	Male	<30	2020	-0.038883871	-0.587096774	-0.812903226	Male<30	2.214393899
213	Female	>30	2020	0.56742	1.2	0.4	Female>30	0.10904713
214	Female	>30	2020	0.054432632	0	-0.178947368	Female>30	0.275192976
215	Male	<30	2020	0.564766667	0.833333333	0.833333333	Male<30	0.041661799
216	Male	>30	2020	0.1144725	0.25	0	Male>30	0.175737305
217	Female	>30	2020	0.0386125	-0.291666667	-0.291666667	Female>30	0.052275986
218	Male	<30	2020	0.09435	0.833333333	-0.5	Male<30	0.056034502
219	Male	<30	2020	0.04939685	-0.283464567	-0.614173228	Male<30	1.357081679
220	Female	<30	2020	-0.25415	-0.611111111	-0.611111111	Female<30	0.274885372
221	Female	<30	2020	0.265968421	0.131578947	-0.236842105	Female<30	0.091494687
222	Female	>30	2020	0.3856	0.5	0.5	Female>30	0.011100841
223	Male	<30	2020	0.019697222	-0.027777778	-0.416666667	Male<30	0.249996133
224	Female	<30	2020	0.042663636	-0.818181818	-1.181818182	Female<30	0.093817445
225	Male	<30	2020	0.470015	0.525	0.25	Male<30	0.207675344
226	Female	<30	2020	0.283242857	0	0	Female<30	0.07740516
227	Female	<30	2020	0.6016	0.25	0	Female<30	0.069979666
228	Male	<30	2020	-0.4673	-0.333333333	-0.333333333	Male<30	0.03595523
229	Female	<30	2020	0.262076471	0.058823529	-0.529411765	Female<30	0.121798232
230	Male	>30	2020	0.059357551	0.020408163	-0.073469388	Male>30	0.344011239
231	Male	<30	2020	0.071231818	0.045454545	-0.045454545	Male<30	0.075927138
232	Male	>30	2020	0.256458974	0.564102564	0.128205128	Male>30	0.456616353
233	Female	<30	2020	-0.260125455	-0.672727273	-0.945454545	Female<30	1.492481528
234	Female	>30	2020	0.1142625	0.3125	-0.125	Female>30	0.128117225
235	Female	<30	2020	0.255255238	0.028571429	-0.419047619	Female<30	1.73389139
236	Male	<30	2020	0.06035	0.057692308	-0.298076923	Male<30	0.436407801
237	Female	<30	2020	0.440963415	0.073170732	-0.512195122	Female<30	0.523089957
238	Female	<30	2020	0.1217625	0.041666667	-0.333333333	Female<30	0.133831114
239	Female	>30	2020	0.234205556	-0.055555556	-0.388888889	Female>30	0.061822425
240	Female	<30	2020	-0.123002469	-0.543209877	-0.567901235	Female<30	0.479832104
241	Male	<30	2020	0.128166071	0.107142857	-0.357142857	Male<30	0.53321024
242	Male	>30	2020	0.086652632	-0.631578947	-0.263157895	Male>30	0.052287274
243	Male	>30	2020	0.093608333	0.291666667	-0.375	Male>30	0.088615836
244	Male	<30	2020	0.216730189	-0.075471698	-0.056603774	Male<30	0.201783483
245	Female	<30	2020	-0.047649206	-0.26984127	-0.507936508	Female<30	1.027203812
246	Female	>30	2020	-0.092672727	-0.772727273	-0.954545455	Female>30	0.413558747
247	Male	>30	2020	-0.212096418	-0.48358209	-0.76119403	Male>30	1.627641386
248	Female	>30	2020	-0.18452963	-0.777777778	-0.777777778	Female>30	0.691015981
249	Male	<30	2020	0.331113333	0.066666667	-0.133333333	Male<30	0.159683492
250	Male	>30	2020	0.12145	0.083333333	-0.083333333	Male>30	0.032020552
251	Male	>30	2020	-0.097546154	0.153846154	-0.692307692	Male>30	0.179362854
252	Male	>30	2020	0.462409756	0.317073171	-0.243902439	Male>30	0.432420384
253	Female	<30	2020	0.102153846	-0.256410256	-0.923076923	Female<30	0.243958467
254	Male	<30	2020	0.105761538	-0.057692308	-0.653846154	Male<30	0.160437117
255	Male	>30	2020	0.068671429	0	-0.285714286	Male>30	0.089879481
256	Male	>30	2020	-0.084025	-0.0625	-0.4375	Male>30	0.167252742
257	Male	<30	2020	0.145768571	-0.371428571	-0.657142857	Male<30	0.274092638
258	Female	>30	2020	0.393233333	0.366666667	-0.066666667	Female>30	0.12771857
259	Male	<30	2020	-0.017740933	-0.487046632	-0.761658031	Male<30	1.026030092
260	Female	>30	2020	0.1771	-0.28125	-0.90625	Female>30	0.593820283
261	Male	<30	2020	0.264061538	0.5	0.153846154	Male<30	0.135789247
262	Female	<30	2020	0.073030097	-0.194174757	-0.359223301	Female<30	0.344140837
263	Male	<30	2020	0.0368	0.166666667	-0.333333333	Male<30	0.040033649
264	Female	<30	2020	0.316085714	0.214285714	-0.5	Female<30	0.262052809
265	Male	>30	2020	0.096941176	0.205882353	0.029411765	Male>30	0.070926452
266	Female	>30	2020	0.233666667	0	-0.416666667	Female>30	0.054412488
267	Male	<30	2020	0.298247826	0.434782609	-0.173913043	Male<30	0.259324572
268	Male	<30	2020	0.4286125	0.375	-0.25	Male<30	0.113402212
269	Female	>30	2020	0.8225	2	1	Female>30	0.018537955
270	Female	>30	2020	-0.17769	-0.3	-0.8	Female>30	0.128332382
271	Male	<30	2020	0.326288	0.44	0.2	Male<30	0.161045323
272	Male	<30	2020	0.560388889	0.333333333	-0.666666667	Male<30	0.162830171
273	Male	<30	2020	0.041811111	-0.333333333	-0.611111111	Male<30	0.040629841
274	Male	>30	2020	0.797633333	0.666666667	1	Male>30	0.045675669
275	Male	>30	2020	0.208281132	0.301886792	-0.018867925	Male>30	0.318614534
276	Female	<30	2020	0.198473684	-0.157894737	-0.684210526	Female<30	0.469398604
277	Female	>30	2020	0.1275	0.6	0	Female>30	0.029792566
278	Male	<30	2020	0.26106	0.4	0.3	Male<30	0.116004081
279	Female	<30	2020	0.034790909	-0.090909091	-0.454545455	Female<30	0.029300407
280	Male	<30	2020	0.067412195	0.12195122	0	Male<30	0.069086652
281	Female	>30	2020	0.121172727	0.454545455	0	Female>30	0.027590641
282	Female	<30	2020	0.294396203	0.291139241	-0.329113924	Female<30	0.337409739
283	Male	<30	2020	-0.011124324	0.459459459	-0.081081081	Male<30	0.058930648
284	Male	>30	2020	0.175976471	-0.529411765	-0.823529412	Male>30	0.138572501
285	Male	<30	2020	0.09130303	-0.484848485	-0.636363636	Male<30	0.143330991
286	Male	>30	2020	-0.102583333	0.666666667	-0.5	Male>30	0.183109095
287	Male	<30	2020	0.00797037	-0.185185185	-0.333333333	Male<30	0.299116886
288	Female	>30	2020	0.43625	0.055555556	-0.611111111	Female>30	0.540533902
289	Female	<30	2020	-0.198642857	0.142857143	-0.571428571	Female<30	0.034814172
290	Female	<30	2020	0.15477	-0.2	0	Female<30	0.263633989
291	Male	>30	2020	0.291220354	0.300884956	-0.300884956	Male>30	0.477311387
292	Female	<30	2020	0.294960417	0.604166667	-0.166666667	Female<30	0.136047115
293	Male	<30	2020	0.43135	0.3	0	Male<30	0.098477163
294	Male	<30	2020	0.280645455	0.363636364	-0.272727273	Male<30	0.037979549
295	Male	<30	2020	0.147528947	0	-0.184210526	Male<30	0.167210444
296	Female	>30	2020	0.405508696	0.391304348	0.217391304	Female>30	0.209837293
297	Male	>30	2020	0.198704762	0	-0.571428571	Male>30	0.179886323
298	Male	>30	2020	-0.182897222	-0.472222222	-0.5	Male>30	0.133711904
299	Male	<30	2020	0.16151	-0.1	-0.4	Male<30	0.229851222
300	Male	<30	2020	0.115607143	-0.214285714	-0.285714286	Male<30	0.042174439
301	Male	>30	2020	0.268498387	-0.016129032	-0.314516129	Male>30	1.130653363
302	Female	<30	2020	-0.227785714	-0.285714286	-0.857142857	Female<30	0.037011405
303	Male	>30	2020	0.086548276	0.310344828	0.068965517	Male>30	0.120707562
304	Male	>30	2020	0.088359524	0	-0.261904762	Male>30	0.213760816
305	Male	<30	2020	-0.190391667	-0.5	-0.916666667	Male<30	0.116542509
306	Female	>30	2020	0.173870968	0.193548387	-0.322580645	Female>30	0.107181884
307	Male	<30	2020	0.030118519	0.148148148	0.074074074	Male<30	0.052316493
308	Female	<30	2020	0.9424	-1	-1	Female<30	0.064029969
309	Male	>30	2020	0.441383333	0.296296296	-0.185185185	Male>30	0.530483756
310	Female	>30	2020	0.254428571	0	-0.285714286	Female>30	0.041665148
311	Male	>30	2020	-0.045	-1.25	-2	Male>30	0.28530255
312	Male	<30	2020	-0.267407692	-1.230769231	-1.076923077	Male<30	0.092580769
313	Female	>30	2020	0.004942373	-0.389830508	-0.610169492	Female>30	1.819386722
314	Male	<30	2020	0.108415748	-0.157480315	-0.452755906	Male<30	2.950044573
315	Female	>30	2020	0.168566667	0	0.444444444	Female>30	0.093362436
316	Male	<30	2020	0.357944444	-0.222222222	-1	Male<30	0.160575374
317	Male	<30	2020	-0.133325	-0.375	-0.8125	Male<30	0.067265931
318	Male	<30	2020	0.098698077	-0.173076923	-0.307692308	Male<30	0.377095028
319	Male	<30	2020	0.03787551	-0.040816327	-0.244897959	Male<30	0.297407417
320	Male	<30	2020	0.291224638	0.347826087	-0.246376812	Male<30	0.587171178
321	Female	>30	2020	0.163733333	-0.166666667	-0.666666667	Female>30	0.58185637
322	Female	>30	2020	0.573886567	0.208955224	0.126865672	Female>30	0.282606847
323	Male	>30	2020	0.177105128	0.435897436	0.102564103	Male>30	0.129192871
324	Male	>30	2020	0.24295625	0.0625	-0.3125	Male>30	0.063739238
325	Male	<30	2020	0.204104545	-0.065656566	-0.303030303	Male<30	0.716496744
326	Male	<30	2020	0.307052941	0.352941176	-0.352941176	Male<30	0.037426589
327	Male	>30	2020	0.245380952	0.095238095	-0.19047619	Male>30	0.120767302
328	Female	>30	2020	0.12614375	0.375	-0.0625	Female>30	0.087826252
329	Male	<30	2020	0.162188235	0.117647059	-0.058823529	Male<30	0.072298759
330	Male	<30	2020	0.11043	-0.166666667	-1.033333333	Male<30	0.42719347
331	Female	<30	2020	0.14783	-0.3	-0.3	Female<30	0.121082413
332	Female	>30	2020	0.199694048	0.214285714	-0.107142857	Female>30	0.523203812
333	Male	>30	2020	0.187583333	0.166666667	0.333333333	Male>30	0.045202834
334	Female	>30	2020	0.59085	-0.428571429	-0.571428571	Female>30	0.159757471
335	Male	<30	2020	-0.085925	0	-0.625	Male<30	0.111002116
336	Female	>30	2020	-0.2870875	0.125	0	Female>30	0.050665963
337	Female	<30	2020	0.3646	0.333333333	0.333333333	Female<30	0.054392725
338	Male	>30	2020	0.231081132	-0.018867925	-0.41509434	Male>30	0.607121933
339	Male	<30	2020	0.288747826	0.130434783	-0.52173913	Male<30	0.340460738
340	Male	<30	2020	-0.034252459	-0.245901639	-0.655737705	Male<30	0.736034484
341	Male	>30	2020	0.139718571	0.014285714	-0.557142857	Male>30	0.708621837
342	Female	>30	2020	0.224347619	-0.031746032	-0.634920635	Female>30	1.098270339
343	Male	>30	2020	-0.200211111	-0.444444444	-0.777777778	Male>30	0.081553707
344	Male	<30	2020	0.172562069	-0.034482759	-0.344827586	Male<30	0.078894418
345	Male	>30	2020	0.321995238	-0.285714286	-0.380952381	Male>30	0.261488232
346	Male	<30	2020	-0.028511364	-0.045454545	-0.363636364	Male<30	0.187442789
347	Female	>30	2020	0.2214	-0.533333333	-0.813333333	Female>30	1.325115868
348	Female	<30	2020	-0.0332	0	-0.75	Female<30	0.22968275
349	Male	>30	2020	0.644015385	0.307692308	-0.538461538	Male>30	0.184901475
350	Female	>30	2020	0.085477778	0.555555556	-0.111111111	Female>30	0.093946352
351	Male	>30	2020	-0.5364	-0.333333333	-1.166666667	Male>30	0.042840222
352	Female	<30	2020	-0.068553846	-0.538461538	-0.538461538	Female<30	0.544615767
353	Male	>30	2020	0.525422222	0.296296296	-0.222222222	Male>30	0.511069781
354	Male	>30	2020	0.0136	-0.357142857	-0.428571429	Male>30	0.101580192
355	Female	>30	2020	0.362576923	-0.307692308	0.076923077	Female>30	0.395845464
356	Male	<30	2020	0.024633333	0.266666667	0.133333333	Male<30	0.094393274
357	Female	<30	2020	0.091866949	-0.262711864	-0.576271186	Female<30	1.133054699
358	Male	>30	2020	0.083758333	-0.5	-0.916666667	Male>30	0.120566619
359	Male	>30	2020	-0.0060875	-0.125	0	Male>30	0.06197216
360	Female	>30	2020	0.671014286	0.333333333	-0.142857143	Female>30	0.087667876
361	Male	>30	2020	0.082266667	0.083333333	0.083333333	Male>30	0.0711224
362	Male	<30	2020	0.476484375	0.515625	-0.03125	Male<30	0.407214577
363	Male	<30	2020	0.06415	0.333333333	-0.083333333	Male<30	0.038434361
364	Male	>30	2020	0.130196739	-0.043478261	-0.22826087	Male>30	0.322971113
365	Female	>30	2020	0.3928	1	0.333333333	Female>30	0.035598162
366	Female	>30	2020	0.417878571	0.071428571	-0.071428571	Female>30	0.129525548
367	Female	<30	2020	0.492559524	0.380952381	0.095238095	Female<30	0.3926166
368	Male	>30	2020	-0.382561905	-0.761904762	-1.095238095	Male>30	0.287529221
369	Male	>30	2020	0.223973913	0.304347826	-0.217391304	Male>30	0.090220088
370	Male	<30	2020	0.740576923	1.076923077	0.461538462	Male<30	0.306343492
371	Female	<30	2020	0.258871875	0.34375	-0.15625	Female<30	0.174382188
372	Female	>30	2020	0.156575	0.5	-0.25	Female>30	0.01735283
373	Male	>30	2020	0.175539429	0.085714286	-0.291428571	Male>30	1.39057487
374	Male	<30	2020	0.139672727	0.545454545	-0.181818182	Male<30	0.160820375
375	Male	>30	2020	0.015875	0.111111111	-0.333333333	Male>30	0.182991416
376	Female	>30	2020	0.45835	0.8	0.6	Female>30	0.063479558
377	Female	>30	2020	0.395469565	0.173913043	-0.086956522	Female>30	0.295489443
378	Female	>30	2020	0.38496	0.15	-0.55	Female>30	0.165009919
379	Male	<30	2020	0.23224	0.04	-0.16	Male<30	0.242427168
380	Male	>30	2020	0.181164706	0	0	Male>30	0.028305469
381	Male	<30	2020	0.070283333	-0.5	-1	Male<30	0.062165071
382	Female	>30	2020	0.128622449	-1	-0.979591837	Female>30	1.350093587
383	Female	>30	2020	0.371305	-0.15	-0.5	Female>30	0.207580693
384	Male	<30	2020	0.042584211	-0.210526316	-0.052631579	Male<30	0.091563054
385	Female	>30	2020	-0.08306087	-0.217391304	-0.782608696	Female>30	0.174361662
386	Male	>30	2020	0.081125	0.75	-1	Male>30	0.018667832
387	Female	>30	2020	0.1443	0	-0.166666667	Female>30	0.045736073
388	Male	<30	2020	0.109883333	-0.166666667	-0.666666667	Male<30	0.828143226
389	Female	>30	2020	-0.005508333	-0.083333333	-0.125	Female>30	0.665828381
390	Male	>30	2020	0.5597	-0.25	-1	Male>30	0.08030572
391	Female	>30	2020	-0.012268293	-0.12195122	-0.329268293	Female>30	0.567192873
392	Female	<30	2020	0.275630508	0.084745763	-0.576271186	Female<30	1.092626304
393	Female	>30	2020	0.29594	0.028571429	0.057142857	Female>30	0.420024957
394	Male	<30	2020	0.2472875	0.541666667	-0.458333333	Male<30	0.062797579
395	Female	<30	2020	0.2122775	-0.1	-0.375	Female<30	0.221594239
396	Male	>30	2020	0.122529787	0.14893617	-0.085106383	Male>30	0.248183982
397	Male	<30	2020	-0.175471429	-0.142857143	-0.714285714	Male<30	0.036823079
398	Male	>30	2020	0.05515	-0.071428571	-0.785714286	Male>30	0.093514035
399	Male	<30	2020	0.226714286	0.428571429	0	Male<30	0.033381561
400	Male	<30	2020	-0.145546512	-0.186046512	-0.465116279	Male<30	0.493149884
401	Male	<30	2020	0.291	0.1875	-0.75	Male<30	0.164140743
402	Female	>30	2020	0.270327273	0	-0.272727273	Female>30	0.129855001
403	Male	<30	2020	0.240044	0.48	-0.2	Male<30	0.188091326
404	Female	<30	2020	0.151241071	-0.071428571	-0.107142857	Female<30	0.293843444
405	Female	>30	2020	0.033223077	0.153846154	-0.038461538	Female>30	0.103539952
406	Male	>30	2020	0.0087	-0.176470588	-0.529411765	Male>30	0.051612311
407	Male	<30	2020	0.06065	0.166666667	-0.5	Male<30	0.035508704
408	Male	>30	2020	0.031041667	0.25	0.083333333	Male>30	0.08257672
409	Male	<30	2020	0.156113333	0.4	-0.033333333	Male<30	0.126875005
410	Male	<30	2020	-0.102718182	-0.409090909	-0.363636364	Male<30	0.18741927
411	Male	<30	2020	0.203442857	0.142857143	-0.857142857	Male<30	0.050103568
412	Female	>30	2020	0.267299083	0.504587156	0.146788991	Female>30	0.508304392
413	Male	>30	2020	0.203936364	0	-0.636363636	Male>30	0.052188604
414	Female	>30	2020	-0.004282222	-0.344444444	-0.577777778	Female>30	1.267932086
415	Male	<30	2020	0.197463636	0.318181818	0.181818182	Male<30	0.10401398
416	Male	>30	2020	0.325781481	-0.185185185	-0.481481481	Male>30	0.305045814
417	Male	<30	2020	0.225432692	-0.019230769	-0.326923077	Male<30	0.253510974
418	Male	<30	2020	-0.089479592	-0.204081633	-0.224489796	Male<30	0.783290205
419	Male	<30	2020	0.13968	-0.4	-0.8	Male<30	0.039997538
420	Female	<30	2020	-0.050336364	-0.363636364	-0.909090909	Female<30	0.154868978
421	Male	<30	2020	0.39205	-0.5	-1	Male<30	0.024439846
422	Female	<30	2020	0.223563636	0.545454545	-0.181818182	Female<30	0.077286219
423	Male	>30	2020	0.180553571	-0.166666667	-0.30952381	Male>30	0.549182244
424	Female	<30	2020	0.438437255	0.37254902	-0.098039216	Female<30	0.431855355
425	Male	>30	2020	-0.022402222	-0.511111111	-0.888888889	Male>30	0.380686638
426	Male	>30	2020	0.098292308	0.230769231	-0.076923077	Male>30	0.039019337
427	Male	<30	2020	0.021854545	-0.090909091	-0.318181818	Male<30	0.077494562
428	Male	<30	2020	0.221258333	-0.25	-1.083333333	Male<30	0.108137669
429	Male	<30	2020	0.171267544	0.043859649	-0.166666667	Male<30	0.621280037
430	Male	>30	2020	-0.06273125	-0.0625	-0.4375	Male>30	0.443967293
431	Female	<30	2020	-0.040413333	-0.133333333	-0.6	Female<30	0.16350338
432	Female	<30	2020	0.053254839	-0.096774194	-0.612903226	Female<30	0.206906023
433	Female	>30	2020	-0.029837143	-0.057142857	-0.685714286	Female>30	0.177927185
434	Female	>30	2020	0.049581818	-0.381818182	-0.6	Female>30	0.442532736
435	Female	<30	2020	-0.218583333	-0.333333333	-1.055555556	Female<30	0.354901157
436	Female	>30	2020	0.146834146	-0.170731707	-0.731707317	Female>30	0.421975435
437	Female	<30	2020	-0.270185714	-0.857142857	-1.142857143	Female<30	0.1096118
438	Female	<30	2020	0.365464	0.6	-0.08	Female<30	0.230774086
439	Male	>30	2020	0.033575	-0.1625	-0.4	Male>30	0.261557255
440	Male	<30	2020	-0.040218497	-0.514450867	-0.722543353	Male<30	0.865455883
441	Female	>30	2020	0.115357895	0.263157895	-0.026315789	Female>30	0.083866119
442	Female	>30	2020	-0.262483673	-0.836734694	-1.224489796	Female>30	0.532418818
443	Male	>30	2020	0.307688235	0.588235294	0.235294118	Male>30	0.054546341
444	Female	<30	2020	-0.121273913	-0.52173913	-0.739130435	Female<30	0.361036722
445	Female	>30	2020	0.2572	0.8	-0.2	Female>30	0.083631725
446	Male	>30	2020	0.125264516	0.193548387	-0.322580645	Male>30	0.127512867
447	Male	>30	2020	0.040211765	-0.529411765	-0.941176471	Male>30	0.091369248
448	Female	<30	2020	0.348180952	0.142857143	-0.333333333	Female<30	0.215955612
449	Female	<30	2020	0.282866667	-0.166666667	-0.833333333	Female<30	0.106026573
450	Male	>30	2020	0.455566667	0.5	-0.333333333	Male>30	0.149944345
451	Female	>30	2020	0.278842857	0.142857143	-0.214285714	Female>30	0.046363901
452	Female	>30	2020	-0.9783	1	-1	Female>30	0.036996823
453	Male	>30	2020	0.257471795	-0.358974359	-0.307692308	Male>30	0.187181478
454	Male	<30	2020	0.22689375	0.25	-0.375	Male<30	0.096336978
455	Male	>30	2020	0.232163265	0.010204082	-0.06122449	Male>30	0.579515778
456	Female	<30	2020	-0.034663158	-0.210526316	-0.789473684	Female<30	0.146197288
457	Female	>30	2020	0.1978	-0.5	-1.25	Female>30	0.027306587
458	Female	>30	2020	0.025041026	-0.256410256	-0.384615385	Female>30	0.193135103
459	Female	<30	2020	0.451828571	1	0.571428571	Female<30	0.053908205
460	Female	>30	2020	0.230906667	0.222222222	0.066666667	Female>30	0.178434466
461	Male	>30	2020	0.167285714	0.285714286	-0.174603175	Male>30	0.248947962
462	Male	<30	2020	0.03647619	-0.571428571	-0.333333333	Male<30	0.223818455
463	Female	>30	2020	-0.09775	-0.833333333	-1	Female>30	0.20379798
464	Male	>30	2020	-0.097111111	-0.388888889	-0.888888889	Male>30	0.159534564
465	Male	>30	2020	-0.102724324	-0.054054054	-0.189189189	Male>30	0.088409718
466	Male	>30	2020	0.396292	0.64	-0.4	Male>30	0.136531169
467	Male	<30	2020	0.139370968	0.032258065	-0.258064516	Male<30	0.268184305
468	Male	<30	2020	0.07902875	-0.36875	-0.5625	Male<30	1.41531814
469	Male	>30	2020	0.065494444	-0.111111111	-0.333333333	Male>30	0.116771495
470	Female	>30	2020	-0.028494737	-0.526315789	-0.842105263	Female>30	0.1693819
471	Female	<30	2020	-0.4015	1	0	Female<30	0.001425574
472	Female	>30	2020	0.12124	-0.2	-0.8	Female>30	0.156522255
473	Male	<30	2020	-0.022672131	-0.016393443	-0.262295082	Male<30	0.287716443
474	Male	<30	2020	-0.0226	0.043478261	-0.304347826	Male<30	0.068174695
475	Male	>30	2020	0.308725283	0.445283019	0.083018868	Male>30	1.367892614
476	Male	<30	2020	-0.23835	-1	-1	Male<30	0.022668422
477	Female	<30	2020	0.407844444	-0.777777778	-1.111111111	Female<30	0.169727065
478	Male	>30	2020	0.121533333	0.444444444	-0.222222222	Male>30	0.115650235
479	Male	<30	2020	0.196445455	0.181818182	-0.272727273	Male<30	0.202974351
480	Female	>30	2020	0.07063125	-0.125	-0.75	Female>30	0.193887773
481	Female	>30	2020	0.684186538	1.5	1.269230769	Female>30	0.314014097
482	Female	>30	2020	0.542267143	0.242857143	-0.357142857	Female>30	1.309783645
483	Male	<30	2020	0.02882	-0.2	-0.7	Male<30	0.068419029
484	Male	<30	2020	0.142770175	0.00877193	-0.245614035	Male<30	0.675584965
485	Female	<30	2020	0.076031373	-0.352941176	-0.882352941	Female<30	0.504524253
486	Male	>30	2020	0.226769072	0.103092784	-0.329896907	Male>30	2.010211865
487	Female	<30	2020	0.026989655	-0.137931034	-0.275862069	Female<30	0.251603337
488	Female	<30	2020	0.067076923	-0.615384615	-1.076923077	Female<30	0.112187367
489	Female	<30	2020	-0.0325	-0.666666667	-0.619047619	Female<30	0.890827368
490	Female	>30	2020	0.147890909	0.454545455	-0.454545455	Female>30	0.087510822
491	Female	>30	2020	-0.078966667	-0.166666667	-0.333333333	Female>30	0.052626068
492	Female	>30	2020	0.059477246	-0.248502994	-0.523952096	Female>30	2.299390397
493	Female	<30	2020	0.012847619	-0.095238095	-0.333333333	Female<30	0.218302968
494	Male	<30	2020	0.226825	0.125	-0.1	Male<30	0.179533931
495	Female	>30	2020	-0.032777778	-0.055555556	-0.555555556	Female>30	0.191428253
496	Male	<30	2020	0.291972222	0.388888889	0.111111111	Male<30	0.222091951
497	Male	>30	2020	0.0192	-0.25	-0.5	Male>30	0.0261828
498	Male	<30	2020	0.559576471	0.529411765	0.117647059	Male<30	0.198679391
499	Male	>30	2020	-0.17215	-1.5	-1	Male>30	0.019611126
500	Male	>30	2020	0.41415	0.142857143	-0.428571429	Male>30	0.132245846
501	Female	<30	2020	0.351582609	0.173913043	-0.086956522	Female<30	0.301853917
502	Male	<30	2020	-0.01866	-0.16	-0.68	Male<30	0.128878387
503	Male	>30	2020	-0.178855556	-1.222222222	-1.222222222	Male>30	0.062843639
504	Male	>30	2020	0.248962857	-0.057142857	-0.6	Male>30	0.387721639
505	Male	>30	2020	0.043463559	-0.093220339	-0.288135593	Male>30	0.688386604
506	Female	<30	2020	0.54176	0.36	-0.42	Female<30	0.686273456
507	Male	<30	2020	0.187777901	0.281767956	0.082872928	Male<30	0.344379289
508	Male	<30	2020	0.269918182	0.363636364	-0.090909091	Male<30	0.085466378
509	Female	<30	2020	-0.000842857	-0.142857143	-0.285714286	Female<30	0.045394872
510	Male	<30	2020	0.20503254	0.007936508	-0.547619048	Male<30	0.63469301
511	Male	>30	2020	-0.02222	0	-0.4	Male>30	0.026554809
512	Male	<30	2020	0.3784875	0.25	-0.0625	Male<30	0.130149713
513	Male	<30	2020	0.211313636	0.045454545	-0.181818182	Male<30	0.100484813
514	Male	<30	2020	0.178490385	-0.076923077	-0.355769231	Male<30	0.912960372
515	Female	>30	2020	0.257020482	0.198795181	-0.114457831	Female>30	1.044663903
516	Female	<30	2020	0.300188889	0.277777778	-0.111111111	Female<30	0.133186297
517	Female	<30	2020	0.149783333	0.333333333	0.333333333	Female<30	0.037891786
518	Male	>30	2020	0.813666667	0.5	0.333333333	Male>30	0.079639619
519	Male	>30	2020	0.165775	-0.416666667	-0.833333333	Male>30	0.097746086
520	Female	>30	2020	0.471516667	0.333333333	-0.277777778	Female>30	0.147289417
521	Female	<30	2020	-0.049978	-0.24	-0.72	Female<30	0.653273501
522	Male	>30	2020	0.071669355	-0.032258065	-0.370967742	Male>30	0.247919823
523	Female	>30	2020	0.43651129	0.467741935	0.258064516	Female>30	0.241857768
524	Male	<30	2020	0.412783333	0.083333333	-0.083333333	Male<30	0.088673603
525	Female	<30	2020	-0.39745	0.5	-1.5	Female<30	0.009191975
526	Male	>30	2020	0.132282353	-0.176470588	-0.588235294	Male>30	0.345275955
527	Male	>30	2020	0.354727451	0.245098039	0	Male>30	0.466253597
528	Male	>30	2020	0.7028	-0.5	-2.5	Male>30	0.044734602
529	Male	<30	2020	-0.009938393	-0.373214286	-0.578571429	Male<30	1.974112565
530	Male	>30	2020	0.2856	1	0.666666667	Male>30	0.110579877
531	Male	<30	2020	-0.209569231	-0.153846154	-0.307692308	Male<30	0.127466169
532	Female	>30	2020	0.235512195	0.487804878	0.097560976	Female>30	0.207457732
533	Female	<30	2020	-0.413386486	-0.918918919	-0.918918919	Female<30	1.134425818
534	Male	>30	2020	0.130991304	-0.304347826	-0.173913043	Male>30	0.106301013
535	Male	<30	2020	0.416833333	0.666666667	0.666666667	Male<30	0.02599487
536	Male	<30	2020	0.326283333	0.5	0.666666667	Male<30	0.066336636
537	Male	<30	2020	0.152756522	0.130434783	-0.565217391	Male<30	0.226697906
538	Male	<30	2020	0.202945	0.55	0.1	Male<30	0.191909717
539	Female	>30	2020	0.158407692	-0.769230769	-0.769230769	Female>30	0.129101524
540	Male	<30	2020	0.31075	-0.166666667	-0.666666667	Male<30	0.092146066
541	Female	>30	2020	0.161757576	0.121212121	-0.212121212	Female>30	0.209520019
542	Male	<30	2020	0.387769231	0.038461538	-0.326923077	Male<30	0.595941491
543	Female	<30	2020	0.14045	0.333333333	0	Female<30	0.072765775
544	Male	<30	2020	0.523466667	0	0	Male<30	0.031866389
545	Female	<30	2020	0.323035714	0.321428571	0.321428571	Female<30	0.164523435
546	Male	<30	2020	0.131220872	-0.202492212	-0.333333333	Male<30	2.362612564
547	Male	<30	2020	0.005278571	-0.214285714	-0.714285714	Male<30	0.281455257
548	Male	<30	2020	0.141914019	0.009345794	-0.121495327	Male<30	0.447664488
549	Male	<30	2020	0.343325	-0.25	0.5	Male<30	0.03753658
550	Male	<30	2020	-0.084747059	-0.294117647	-0.705882353	Male<30	0.130597951
551	Female	<30	2020	0.062964103	-0.256410256	-0.41025641	Female<30	0.265196971
552	Male	>30	2020	-0.154234783	-0.217391304	-0.347826087	Male>30	0.085406126
553	Male	>30	2020	0.021355556	-0.259259259	-0.407407407	Male>30	0.179603978
554	Female	<30	2020	0.354307143	0.166666667	0.071428571	Female<30	0.773989351
555	Male	>30	2020	-0.004423077	0.192307692	-0.115384615	Male>30	0.036506048
556	Male	<30	2020	0.109331579	-0.052631579	-0.333333333	Male<30	0.236731681
557	Female	<30	2020	0.231701887	0.08490566	-0.254716981	Female<30	0.860887155
558	Male	<30	2020	0.149766102	-0.110169492	-0.43220339	Male<30	0.473873625
559	Female	>30	2020	0.28674	-0.08	-0.4	Female>30	0.204512049
560	Male	>30	2020	0.1478875	0.25	-0.125	Male>30	0.080043812
561	Female	<30	2020	-0.017219608	-0.803921569	-0.235294118	Female<30	2.444390998
562	Male	>30	2020	0.469075	1.125	0.25	Male>30	0.063263557
563	Male	>30	2020	-0.080585507	-0.413043478	-0.884057971	Male>30	1.605109793
564	Female	>30	2020	0.7727	0.5	-0.5	Female>30	0.093136476
565	Male	<30	2020	0.201727778	0.166666667	0.055555556	Male<30	0.050597822
566	Male	<30	2020	-0.14978	-0.3	-1.15	Male<30	0.630562769
567	Female	>30	2020	0.109560465	-0.23255814	-0.465116279	Female>30	0.301512636
568	Male	<30	2020	0.383494872	0.256410256	-0.41025641	Male<30	2.504865391
569	Female	>30	2020	0.186678049	0.024390244	-0.341463415	Female>30	0.378408752
570	Female	>30	2020	0.292058696	-0.195652174	-0.326086957	Female>30	0.767233719
571	Male	>30	2020	0.049824519	-0.165865385	-0.270432692	Male>30	2.225843734
572	Female	>30	2020	0.297688889	-0.027777778	-0.222222222	Female>30	0.371491035
573	Male	>30	2020	0.276091176	0.264705882	-0.088235294	Male>30	0.152693199
574	Female	<30	2020	0.316334694	0.367346939	0	Female<30	0.317561875
575	Female	>30	2020	0.32268	-0.1	-0.2	Female>30	0.237771747
576	Male	>30	2020	0.205197143	0.628571429	0.2	Male>30	0.267768791
577	Male	>30	2020	-0.08564	0	-0.6	Male>30	0.104474581
578	Female	>30	2020	0.256523077	0.153846154	-0.153846154	Female>30	0.240645956
579	Male	<30	2020	0.292983333	-0.25	-0.666666667	Male<30	0.092637773
580	Male	>30	2020	0.234077778	0.666666667	0.111111111	Male>30	0.050632233
581	Male	<30	2020	0.261808235	0.270588235	0.176470588	Male<30	0.477067087
582	Male	<30	2020	0.587257143	0.285714286	-0.714285714	Male<30	0.082901933
583	Male	<30	2020	-0.005909091	-0.090909091	-0.636363636	Male<30	0.211843791
584	Male	<30	2020	0.222208824	0.245098039	-0.009803922	Male<30	0.385814106
585	Female	>30	2020	0.301733333	-0.666666667	-1.666666667	Female>30	0.036591202
586	Female	<30	2020	0.296076923	-0.153846154	-0.538461538	Female<30	0.168166766
587	Male	>30	2020	0.314491667	0.444444444	0.111111111	Male>30	0.067447563
588	Male	<30	2020	-0.065819048	-0.285714286	-0.428571429	Male<30	0.054892832
589	Male	<30	2020	0.175025984	0.267716535	-0.157480315	Male<30	0.75699774
590	Female	>30	2020	0.069966667	0.333333333	-1	Female>30	0.036300002
591	Male	<30	2020	0.1078	0.166666667	0	Male<30	0.016664926
592	Female	<30	2020	0.41056	0.8	-0.2	Female<30	0.037941323
593	Female	>30	2020	-0.233878947	-1.131578947	-1.368421053	Female>30	0.671109299
594	Male	<30	2020	0.372361176	0.105882353	-0.223529412	Male<30	0.82210175
595	Male	>30	2020	-0.416442857	-1	-1.285714286	Male>30	0.427587743
596	Male	<30	2020	0.0390775	0.05	-0.05	Male<30	0.071048985
597	Female	>30	2020	0.290894444	0.055555556	-0.388888889	Female>30	0.06030223
598	Male	>30	2020	-0.0644	-0.5	-2	Male>30	0.010829482
599	Male	>30	2020	0.120034524	0.077380952	-0.113095238	Male>30	0.908213511
600	Female	>30	2020	0.2021875	0.625	0.125	Female>30	0.09818801
601	Male	>30	2020	0.334946341	0.524390244	0.37804878	Male>30	0.368292209
602	Male	<30	2020	0.222866667	0	0	Male<30	0.020749758
603	Male	<30	2020	0.422883333	0.305555556	0.083333333	Male<30	0.226096421
604	Female	<30	2020	0.089421154	0.038461538	-0.365384615	Female<30	0.232331954
605	Female	>30	2020	0.02680625	-0.125	-0.5	Female>30	0.216727213
606	Male	<30	2020	0.728966667	0	0	Male<30	0.038141761
607	Male	<30	2020	-0.093615789	0.105263158	-0.421052632	Male<30	0.168810045
608	Female	>30	2020	0.0998	0.2	0.133333333	Female>30	0.105655504
609	Male	<30	2020	-0.307602857	-0.771428571	-1	Male<30	1.328577238
610	Male	<30	2020	-0.0066	0.04	0	Male<30	0.093478026
611	Male	<30	2020	0.348683333	-0.066666667	-0.233333333	Male<30	0.635820596
612	Female	>30	2020	0.11414375	0.0625	-0.375	Female>30	0.124449403
613	Female	>30	2020	0.025925	-0.5	-0.6875	Female>30	0.156023789
614	Female	<30	2020	0.144733333	0.171428571	-0.342857143	Female<30	0.683789283
615	Male	<30	2020	0.281538889	0.444444444	-0.222222222	Male<30	0.117278846
616	Female	<30	2020	0.304445455	0.181818182	0.090909091	Female<30	0.067181356
617	Male	<30	2020	-0.033809424	-0.32460733	-0.612565445	Male<30	0.92860626
618	Female	>30	2020	0.15351	-0.05	-0.4	Female>30	0.117867561
619	Male	>30	2020	0.486126744	0.104651163	-0.186046512	Male>30	0.83430663
620	Male	<30	2020	-0.2356	-0.869565217	-1.217391304	Male<30	0.311627304
621	Female	<30	2020	0.072979412	-0.132352941	-0.411764706	Female<30	0.561657983
622	Male	>30	2020	-0.098733929	-0.339285714	-0.625	Male>30	0.243797974
623	Female	<30	2020	-0.06065	-0.636363636	-0.818181818	Female<30	0.20443105
624	Female	<30	2020	0.432355833	0.716666667	0.2	Female<30	0.551154081
625	Male	<30	2020	0.021428571	0.142857143	0	Male<30	0.039201961
626	Male	>30	2020	0.0342	-0.823529412	-0.647058824	Male>30	0.087012065
627	Male	<30	2020	0.358175	0.5	0	Male<30	0.047325919
628	Male	<30	2020	0.09345	-0.5	-1	Male<30	0.064992102
629	Male	>30	2020	0.355063636	0.454545455	0.272727273	Male>30	0.075871157
630	Female	<30	2020	0.237736842	-0.315789474	-0.526315789	Female<30	0.561042265
631	Female	<30	2020	-0.311077273	0.136363636	-0.5	Female<30	0.341041007
632	Male	<30	2020	0.324246154	0.384615385	0.384615385	Male<30	0.023806607
633	Male	>30	2020	-0.1563	-1.666666667	-1.333333333	Male>30	0.031436044
634	Male	>30	2020	0.5699	1	0.5	Male>30	0.109111717
635	Male	<30	2020	0.179876316	-0.184210526	-0.5	Male<30	0.517260297
636	Male	>30	2020	0.225315	-0.05	-0.2	Male>30	0.207744884
637	Male	>30	2020	0.432270833	0.833333333	0.666666667	Male>30	0.080888426
638	Male	<30	2020	0.331450515	0.082474227	-0.108247423	Male<30	0.901577922
639	Female	>30	2020	0.062176471	0.205882353	-0.117647059	Female>30	0.130140596
640	Female	>30	2020	-0.038027083	-0.125	-0.3125	Female>30	0.214746258
641	Male	<30	2020	0.177986207	0.137931034	-0.172413793	Male<30	0.086659261
642	Female	<30	2020	0.086986709	-0.291139241	-0.512658228	Female<30	0.812928609
643	Female	>30	2020	0.137891667	0.166666667	-0.916666667	Female>30	0.148034516
644	Male	<30	2020	0.13793	-0.2	0	Male<30	0.075405318
645	Male	<30	2020	0.103155	0.25	-0.25	Male<30	0.111819243
646	Male	<30	2020	0.5198275	0.325	-0.1	Male<30	0.736197813
647	Male	>30	2020	0.10660625	-0.0625	-0.375	Male>30	0.100743996
648	Female	>30	2020	0.158530556	-0.25	-0.111111111	Female>30	0.149622255
649	Male	>30	2020	0.093234615	-0.192307692	-0.346153846	Male>30	0.397529172
650	Female	>30	2020	0.128081818	0	-0.363636364	Female>30	0.076305748
651	Female	>30	2020	0.311910204	0.163265306	-0.265306122	Female>30	0.522510931
652	Male	<30	2020	0.087171429	0.19047619	-0.285714286	Male<30	0.238312631
653	Male	>30	2020	0.03228	0.2	-0.4	Male>30	0.026665807
654	Male	<30	2020	0.012416867	0.036144578	-0.301204819	Male<30	0.596663455
655	Female	>30	2020	0.364878947	0	-0.578947368	Female>30	0.227932708
656	Male	>30	2020	-0.102575	-0.5	-0.583333333	Male>30	0.141229032
657	Male	>30	2020	0.469611111	0.555555556	-0.305555556	Male>30	0.266905188
658	Male	>30	2020	0.237017895	0.273684211	-0.031578947	Male>30	0.311778388
659	Female	>30	2020	-0.216866667	-0.333333333	-1.166666667	Female>30	0.213576
660	Male	>30	2020	0.279878571	0.267857143	-0.160714286	Male>30	0.185724092
661	Male	>30	2020	-0.2588	0	0	Male>30	0.005332439
662	Female	>30	2020	0.509955556	-0.777777778	-1.111111111	Female>30	0.286811304
663	Male	<30	2020	-0.072686667	-0.333333333	-0.666666667	Male<30	0.173652661
664	Male	<30	2020	0.216035484	-0.064516129	-0.483870968	Male<30	0.269632054
665	Female	>30	2020	0.1347625	0.333333333	0.041666667	Female>30	0.124424646
666	Female	<30	2020	0.207912245	0.224489796	-0.102040816	Female<30	0.477005247
667	Male	>30	2020	0.125868421	0.197368421	-0.184210526	Male>30	0.32165636
668	Male	>30	2020	0.199634545	0.036363636	-0.363636364	Male>30	0.321612032
669	Female	>30	2020	0.207738462	0.307692308	0.384615385	Female>30	0.018767422
670	Female	<30	2020	0.76464	0.2	-0.6	Female<30	0.046616678
671	Female	>30	2020	0.143208	0.3	-0.01	Female>30	0.473908283
672	Female	<30	2020	0.062766667	0	-0.333333333	Female<30	0.050614696
673	Female	<30	2020	0.181033333	-0.202898551	-0.550724638	Female<30	0.841546684
674	Male	>30	2020	0.200481667	0.233333333	-0.4	Male>30	0.381198281
675	Male	<30	2020	-0.23615	0	-1	Male<30	0.019374649
676	Female	<30	2020	0.475776923	0.384615385	0.153846154	Female<30	0.127154539
677	Female	>30	2020	0.062171429	-0.619047619	-0.80952381	Female>30	0.322753069
678	Male	<30	2020	0.204896154	0.346153846	0	Male<30	0.068826497
679	Male	<30	2020	-0.103707143	-0.571428571	-0.642857143	Male<30	0.099550491
680	Male	<30	2020	0.350707143	0.642857143	-0.142857143	Male<30	0.095357948
681	Male	>30	2020	0.077407143	0.071428571	-0.107142857	Male>30	0.250994617
682	Female	>30	2020	0.172384694	0.020408163	-0.581632653	Female>30	1.099867595
683	Female	>30	2020	0.045353571	-0.357142857	-0.75	Female>30	1.481659536
684	Male	<30	2020	0.032978571	0.642857143	-0.071428571	Male<30	0.167553163
685	Male	>30	2020	-0.000205405	0.162162162	-0.081081081	Male>30	0.129705904
686	Male	>30	2020	0.238626	0.38	0.18	Male>30	0.178746565
687	Male	<30	2020	-0.194475	-0.625	-1	Male<30	0.078014045
688	Female	>30	2020	-0.017594737	0.157894737	-0.368421053	Female>30	0.128255886
689	Male	<30	2020	0.063265385	-0.051282051	-0.358974359	Male<30	0.960859482
690	Male	>30	2020	0.531990476	0.380952381	0.19047619	Male>30	0.179542423
691	Male	>30	2020	0.2813875	0	-0.625	Male>30	0.236585574
692	Male	<30	2020	0.133114667	0.253333333	-0.066666667	Male<30	0.278934037
693	Male	<30	2020	0.092941818	-0.090909091	-0.363636364	Male<30	0.18038375
694	Female	>30	2020	0.148005263	-0.105263158	-0.263157895	Female>30	0.238341079
695	Female	<30	2020	-0.114968571	-0.2	-0.657142857	Female<30	0.242111135
696	Female	>30	2020	-0.064064286	-0.595238095	-0.80952381	Female>30	0.463251397
697	Male	<30	2020	0.803397	0.62	0.45	Male<30	2.197350967
698	Male	<30	2020	0.033683673	-0.12244898	-0.428571429	Male<30	0.357557661
699	Female	<30	2020	0.174921053	0.184210526	-0.342105263	Female<30	0.163103793
700	Male	<30	2020	0.4329	0.928571429	0.214285714	Male<30	0.079013241
701	Male	>30	2020	0.3602	-0.571428571	-1.428571429	Male>30	0.116852091
702	Male	<30	2020	0.209905	-0.1	-0.2	Male<30	0.226441106
703	Female	>30	2020	0.238428571	0.142857143	-0.142857143	Female>30	0.091658017
704	Male	>30	2020	0.025990323	-0.032258065	-0.322580645	Male>30	0.141107449
705	Male	<30	2020	0.025966667	0	-0.333333333	Male<30	0.033318203
706	Male	>30	2020	0.297	-0.5	-1	Male>30	0.0086475
707	Male	<30	2020	0.207864	0.04	-0.52	Male<30	0.156265492
708	Female	<30	2020	0.071376	0.24	-0.32	Female<30	0.259828822
709	Female	>30	2020	0.260635897	0.192307692	-0.012820513	Female>30	0.48185993
710	Male	>30	2020	0.148427273	-0.242424242	-0.484848485	Male>30	0.316639742
711	Male	>30	2020	-0.32825625	-0.8125	-1.5	Male>30	0.174469714
712	Male	<30	2020	0.6649	0	0	Male<30	0.012919119
713	Male	<30	2020	0.31088	0.2	0	Male<30	0.056646022
714	Male	>30	2020	-0.327345455	-0.818181818	-1.272727273	Male>30	0.056352863
715	Female	>30	2020	0.052098204	-0.005988024	-0.023952096	Female>30	0.258391406
716	Male	<30	2020	0.071975	0	-0.166666667	Male<30	0.08347259
717	Female	>30	2020	0.041475	0.125	-0.4375	Female>30	0.058174621
718	Female	>30	2020	-0.014146825	0.03968254	-0.253968254	Female>30	0.381276675
719	Female	>30	2020	0.033519231	0.076923077	-0.307692308	Female>30	0.239326332
720	Female	>30	2020	0.439883333	0.5	-0.166666667	Female>30	0.056767493
721	Female	>30	2020	0.30700137	0.506849315	0	Female>30	0.432398507
722	Male	<30	2020	0.069907143	-0.357142857	-0.714285714	Male<30	0.069810215
723	Female	<30	2020	-0.0965875	-0.3125	-0.5625	Female<30	0.163533315
724	Female	>30	2020	0.256931579	0.105263158	-0.157894737	Female>30	0.089046302
725	Female	<30	2020	0.586961765	0.441176471	-0.058823529	Female<30	0.391350385
726	Female	<30	2020	0.185278261	0.391304348	-0.043478261	Female<30	0.158051431
727	Male	<30	2020	0.087583871	0.419354839	-0.258064516	Male<30	0.17922251
728	Female	<30	2020	0.297112403	0.085271318	-0.372093023	Female<30	1.501883212
729	Female	<30	2020	0.16638871	-0.338709677	-0.435483871	Female<30	0.992959159
730	Male	>30	2020	0.263821212	0.484848485	0.121212121	Male>30	0.099747175
731	Female	<30	2020	0.341627273	-0.454545455	-0.636363636	Female<30	0.522053118
732	Male	<30	2020	0.39385	0.5	-0.5	Male<30	0.020805264
733	Female	>30	2020	0.033425	-0.083333333	-0.416666667	Female>30	0.101420129
734	Male	<30	2020	0.100532692	-0.038461538	-0.269230769	Male<30	0.275146904
735	Male	<30	2020	0.146531579	0.052631579	-0.157894737	Male<30	0.140264987
736	Male	>30	2020	0.330142553	0.382978723	-0.29787234	Male>30	0.386212396
737	Female	<30	2020	0.071694118	-0.558823529	-1.029411765	Female<30	0.332032934
738	Female	<30	2020	0.175013333	0.066666667	-0.533333333	Female<30	0.118794328
739	Female	<30	2020	0.094208333	-0.527777778	-0.75	Female<30	0.587292017
740	Male	>30	2020	0.253378571	0.285714286	0.142857143	Male>30	0.026136696
741	Male	>30	2020	0.015016667	0.333333333	-0.166666667	Male>30	0.137821733
742	Female	<30	2020	0.16780122	-0.158536585	-0.609756098	Female<30	0.88793613
743	Male	>30	2020	-0.087025	-0.5	-0.125	Male>30	0.097971496
744	Female	>30	2020	0.62782	0.766666667	0.1	Female>30	0.432508419
745	Male	<30	2020	0.413275	0.5	0	Male<30	0.071951785
746	Female	<30	2020	0.353274324	0.351351351	0.175675676	Female<30	0.490901317
747	Female	>30	2020	-0.09438	0.6	0.2	Female>30	0.072498369
748	Male	>30	2020	-0.034416	0.32	-0.48	Male>30	0.171835775
749	Female	<30	2020	0.178696296	0.5	-0.12962963	Female<30	0.217770715
750	Female	<30	2020	0.13942	0	-0.8	Female<30	0.057807239
751	Female	<30	2020	0.546390323	-0.096774194	-0.032258065	Female<30	0.47387517
752	Male	<30	2020	0.139437333	0.253333333	-0.28	Male<30	0.225922738
753	Male	<30	2020	0.341688889	0.37037037	0.333333333	Male<30	0.121892678
754	Male	<30	2020	0.24042	0.3	0.2	Male<30	0.037113123
755	Female	<30	2020	0.843766667	1	-0.333333333	Female<30	0.045999888
756	Male	>30	2020	-0.4135	-0.625	-0.75	Male>30	0.059429057
757	Female	>30	2020	0.027828571	-0.571428571	-0.785714286	Female>30	0.185557841
758	Female	<30	2020	0.434471429	0.714285714	-0.285714286	Female<30	0.06244462
759	Male	<30	2020	0.059602703	-0.063063063	-0.675675676	Male<30	0.795124897
760	Male	>30	2020	0.24154375	0	0.0625	Male>30	0.14593315
761	Male	<30	2020	0.205445455	-0.136363636	-0.272727273	Male<30	0.080181137
762	Female	>30	2020	0.24852	0.133333333	-0.4	Female>30	0.163476474
763	Male	<30	2020	0.545497436	0.64957265	0.358974359	Male<30	0.710777121
764	Male	<30	2020	0.318997714	0.182857143	-0.234285714	Male<30	0.862428721
765	Male	<30	2020	0.209838462	0.153846154	-0.076923077	Male<30	0.06826412
766	Male	<30	2020	0.473518182	0.272727273	-0.454545455	Male<30	1.073134819
767	Male	>30	2020	0.132588889	0.222222222	-0.222222222	Male>30	0.116027356
768	Female	<30	2020	-0.074965	-0.8	-1.15	Female<30	0.938060137
769	Male	<30	2020	0.058977778	-0.444444444	-0.444444444	Male<30	0.056002393
770	Male	<30	2020	0.48125	-0.25	-1.25	Male<30	0.0557795
771	Male	<30	2020	-0.176954286	-0.685714286	-1.057142857	Male<30	0.362023168
772	Female	<30	2020	0.00135	-0.166666667	-0.5	Female<30	0.047772687
773	Male	>30	2020	-0.038056522	-0.304347826	-0.739130435	Male>30	0.162022987
774	Male	>30	2020	0.350585185	0.481481481	-0.148148148	Male>30	0.221252799
775	Male	>30	2020	0.462503571	1.25	0.535714286	Male>30	0.138357434
776	Female	>30	2020	0.047614286	0.285714286	0.142857143	Female>30	0.053412191
777	Male	>30	2020	0.005107317	-0.097560976	-0.195121951	Male>30	0.141480233
778	Male	<30	2020	0.279397163	0.191489362	-0.29787234	Male<30	1.745109073
779	Male	>30	2020	0.008861765	-0.235294118	-0.735294118	Male>30	0.201219076
780	Male	>30	2020	-0.413544444	-1	-1.333333333	Male>30	0.165207573
781	Male	>30	2020	0.273718519	0.111111111	0	Male>30	0.166099957
782	Male	<30	2020	0.560066667	0.333333333	-0.333333333	Male<30	0.031711203
783	Male	<30	2020	0.300283333	0.433333333	-0.066666667	Male<30	0.2180496
784	Female	<30	2020	-0.025324138	-0.068965517	-0.620689655	Female<30	0.202542204
785	Male	>30	2020	0.203161905	-0.238095238	-0.523809524	Male>30	0.08749266
786	Male	<30	2020	0.032129451	-0.136546185	-0.283801874	Male<30	1.706586321
787	Female	<30	2020	0.21926875	0.09375	-0.21875	Female<30	0.203307893
788	Male	<30	2020	0.142876	-0.42	-0.76	Male<30	0.881044696
789	Male	<30	2020	-0.12979	0.3	-0.5	Male<30	0.147284457
790	Female	>30	2020	0.270838462	-0.128205128	-0.769230769	Female>30	0.46831452
791	Male	>30	2020	0.296073684	0.105263158	0.052631579	Male>30	0.215440426
792	Female	>30	2020	0.036717391	-0.434782609	-0.565217391	Female>30	0.244540511
793	Male	<30	2020	0.041894444	0	-0.222222222	Male<30	0.069700828
794	Female	<30	2020	-0.009984211	-0.210526316	-0.684210526	Female<30	0.179443073
795	Male	>30	2020	0.170042857	0.857142857	0.142857143	Male>30	0.036058916
796	Male	>30	2020	0.26391875	-0.125	-0.625	Male>30	0.12253655
797	Male	>30	2020	0.738933333	1	0.666666667	Male>30	0.028630054
798	Male	<30	2020	0.020059259	-0.111111111	-0.37037037	Male<30	0.182261334
799	Male	>30	2020	0.065497222	-0.027777778	-0.361111111	Male>30	0.29154632
800	Male	>30	2020	0.134469697	-0.015151515	-0.242424242	Male>30	0.529614041
801	Male	<30	2020	0.5035375	0.125	0.25	Male<30	0.273056203
802	Male	>30	2020	0.282313636	0.227272727	-0.136363636	Male>30	0.073995079
803	Male	>30	2020	0.052880952	-0.142857143	-0.317460317	Male>30	0.230244752
804	Male	<30	2020	0.086575758	0.484848485	-0.090909091	Male<30	0.126543915
805	Male	>30	2020	0.332314286	-0.714285714	-1	Male>30	0.112033002
806	Female	>30	2020	-0.0901375	-0.152777778	-0.611111111	Female>30	0.581263936
807	Male	>30	2020	0.06444	0	-1.2	Male>30	0.03846298
808	Female	<30	2020	0.148352747	-0.032967033	-0.175824176	Female<30	0.549493841
809	Male	>30	2020	0.036117391	-0.456521739	-0.652173913	Male>30	0.208464771
810	Male	<30	2020	0.052777941	0.029411765	0.058823529	Male<30	0.233858477
811	Male	<30	2020	0.133074576	-0.152542373	-0.474576271	Male<30	0.275259801
812	Female	<30	2020	0.0597	-0.6	-0.733333333	Female<30	0.183542584
813	Female	<30	2020	0.01132	-0.2	-1.1	Female<30	0.153188574
814	Female	<30	2020	0.018204348	-0.695652174	-0.782608696	Female<30	0.330240209
815	Female	>30	2020	0.227945946	0.324324324	-0.162162162	Female>30	0.320264122
816	Female	>30	2020	0.167115534	-0.038834951	-0.446601942	Female>30	1.740598013
817	Male	<30	2020	0.303930939	0.022099448	-0.320441989	Male<30	1.943378104
818	Female	<30	2020	-0.230533333	-0.333333333	-0.833333333	Female<30	0.140767409
819	Female	>30	2020	-0.089369118	-0.764705882	-0.676470588	Female>30	0.905187638
820	Female	<30	2020	0.207638462	0.538461538	0.384615385	Female<30	0.069678701
821	Female	<30	2020	0.079597222	-0.611111111	-1.027777778	Female<30	0.33787139
822	Female	<30	2020	-0.074389286	-0.297619048	-0.357142857	Female<30	0.141250571
823	Male	<30	2020	0.1839	0	-0.476190476	Male<30	0.159661564
824	Male	<30	2020	0.327626415	0.037735849	-0.150943396	Male<30	0.623788736
825	Female	>30	2020	0.245442857	-0.571428571	-0.857142857	Female>30	0.141524256
826	Male	<30	2020	0.492685714	0.761904762	0.095238095	Male<30	0.243757382
827	Female	>30	2020	0.363933333	0.166666667	0	Female>30	0.018666843
828	Female	>30	2020	0.266902632	0.315789474	-0.131578947	Female>30	0.221986523
829	Male	<30	2020	0.162427907	-0.511627907	-0.581395349	Male<30	0.234488499
830	Female	<30	2020	0.0757	-1	0	Female<30	0.015123806
831	Male	<30	2020	0.351416667	0.222222222	0	Male<30	0.127137065
832	Male	>30	2020	-0.112508333	-0.166666667	-0.25	Male>30	0.081028852
833	Female	<30	2020	0.258343478	0.826086957	0.086956522	Female<30	0.200812088
834	Female	<30	2020	0.222957407	-0.611111111	-0.648148148	Female<30	3.559607729
835	Male	<30	2020	0.081333333	0.25	-0.5	Male<30	0.055472991
836	Male	>30	2020	0.38506	-0.2	-0.4	Male>30	0.041354431
837	Female	>30	2020	0.018365714	-0.342857143	-0.2	Female>30	0.447514585
838	Male	>30	2020	0.178114881	0.154761905	0.029761905	Male>30	0.507197001
839	Female	<30	2020	0.162146154	-0.153846154	-0.153846154	Female<30	0.268246826
840	Male	>30	2020	0.4096	-0.5	-0.5	Male>30	0.004078913
841	Male	<30	2020	0.20287	0.2	-0.4	Male<30	0.044921381
842	Male	<30	2020	0.541262069	0.586206897	0.068965517	Male<30	0.184257649
843	Male	<30	2020	0.187375	-0.75	0.25	Male<30	0.023850876
844	Male	>30	2020	0.35875	-0.25	-0.55	Male>30	0.37577273
845	Female	>30	2020	-0.0590775	-0.4	-0.725	Female>30	0.465184782
846	Male	<30	2020	0.0643125	0.416666667	-0.041666667	Male<30	0.067740047
847	Male	<30	2020	0.230644444	-0.055555556	-0.666666667	Male<30	0.124579788
848	Female	<30	2020	-0.207669767	-0.581395349	-0.790697674	Female<30	1.232239408
849	Male	<30	2020	0.359518605	0.488372093	-0.046511628	Male<30	0.392512546
850	Female	>30	2020	0.297332258	0.387096774	0.129032258	Female>30	0.228266337
851	Male	>30	2020	0.010772917	-0.354166667	-0.4375	Male>30	0.156771791
852	Male	>30	2020	0.301167308	0.211538462	-0.211538462	Male>30	0.331663481
853	Female	>30	2020	0.043251724	-0.482758621	-1.103448276	Female>30	0.522403241
854	Male	>30	2020	0.379338235	0.735294118	0.205882353	Male>30	0.221029544
855	Female	>30	2020	0.19708125	0	-0.375	Female>30	0.13742071
856	Female	<30	2020	0.499228571	0.428571429	0.285714286	Female<30	0.137050178
857	Female	<30	2020	-0.406971429	-0.285714286	-0.714285714	Female<30	0.115040293
858	Female	<30	2020	0.184697273	0.254545455	-0.1	Female<30	0.416074616
859	Male	<30	2020	0.4903	0.103448276	-0.413793103	Male<30	0.369398086
860	Male	<30	2020	0.117656364	0	-0.254545455	Male<30	0.216422252
861	Female	>30	2020	-0.109840476	-0.571428571	-1.166666667	Female>30	1.360714289
862	Male	>30	2020	0.108711538	0.038461538	-0.269230769	Male>30	0.079871459
863	Male	<30	2020	0.125752542	-0.186440678	-0.644067797	Male<30	0.243906568
864	Male	<30	2020	0.507031492	0.662983425	0.071823204	Male<30	1.972340699
865	Male	>30	2020	0.1781	0	-0.35	Male>30	0.247171839
866	Female	>30	2020	-0.24654	-0.6	-0.6	Female>30	0.10658217
867	Female	<30	2020	0.152995652	-0.173913043	-0.391304348	Female<30	0.346381348
868	Male	>30	2020	-0.003862687	-0.253731343	-0.611940299	Male>30	0.39357322
869	Male	<30	2020	0	0	0	Male<30	0.00521808
870	Female	>30	2020	-0.042925	0.25	-0.5	Female>30	0.020532447
871	Male	<30	2020	0.325479508	0.180327869	0.008196721	Male<30	0.617697464
872	Male	>30	2020	0.50705	0	-0.5	Male>30	0.011462164
873	Female	<30	2020	0.204195276	0.220472441	-0.11023622	Female<30	1.970626016
874	Female	>30	2020	0.0781875	-0.5625	-0.6875	Female>30	0.152645185
875	Male	<30	2020	0.189368456	-0.026845638	-0.33557047	Male<30	2.173670832
876	Male	<30	2020	0.0693	0.363636364	0	Male<30	0.103232192
877	Male	<30	2020	0.209122222	0.333333333	0	Male<30	0.041577086
878	Female	>30	2020	0.126172	-0.04	-0.28	Female>30	0.090962597
879	Male	>30	2020	0.563457895	0.526315789	0.368421053	Male>30	0.270604184
880	Female	<30	2020	0.110003	-0.12	-0.15	Female<30	0.770762154
881	Female	<30	2020	-0.0257	0	-0.166666667	Female<30	0.023455453
882	Male	<30	2020	0.26548	0.2	-0.2	Male<30	0.030914939
883	Male	<30	2020	0.516356098	0.341463415	-0.487804878	Male<30	0.932233197
884	Male	<30	2020	0.066798611	-0.083333333	-0.166666667	Male<30	0.36983249
885	Female	<30	2020	0.095875758	0.181818182	-0.151515152	Female<30	0.20718287
886	Female	>30	2020	-0.105497436	-0.717948718	-0.974358974	Female>30	0.427119983
887	Male	>30	2020	0.058970909	-0.181818182	-0.345454545	Male>30	0.350272806
888	Male	>30	2020	0.358803704	0	-0.518518519	Male>30	0.360083682
889	Male	>30	2020	-0.130411111	-0.333333333	-0.666666667	Male>30	0.046104055
890	Male	>30	2020	0.365979167	0.333333333	-0.25	Male>30	0.145347353
891	Male	>30	2020	-0.688933333	-2	-1.333333333	Male>30	0.040291609
892	Male	<30	2020	0.043227488	-0.176540284	-0.3992891	Male<30	2.682440496
893	Male	>30	2020	0.121232911	-0.164556962	-0.632911392	Male>30	1.269913839
894	Male	>30	2020	0.13012	0.4	0.4	Male>30	0.02546971
895	Female	<30	2020	0.1685	0.076923077	-1	Female<30	0.419556049
896	Male	>30	2020	0.111411458	0.09375	-0.333333333	Male>30	0.234609738
897	Male	<30	2020	0.46036	0.8	0	Male<30	0.094216644
898	Male	>30	2020	0.539551768	0.08459596	-0.279040404	Male>30	30.61139693
899	Male	<30	2020	0.007142105	-0.263157895	-0.157894737	Male<30	0.044401186
900	Male	>30	2020	-0.55704	-0.6	-1.4	Male>30	0.060775134
901	Female	<30	2020	0.058954286	-0.285714286	-0.4	Female<30	0.237730354
902	Male	>30	2020	0.238555714	0.085714286	-0.2	Male>30	0.371379778
903	Male	<30	2020	0.141947222	0.027777778	-0.416666667	Male<30	0.224377775
904	Male	<30	2020	0.317259091	0.636363636	0.454545455	Male<30	0.103446331
905	Female	>30	2020	0.407318182	-0.181818182	-0.545454545	Female>30	0.198409979
906	Male	>30	2020	0.065452381	0.095238095	0.047619048	Male>30	0.061028227
907	Male	>30	2020	0.526442857	0.785714286	0.428571429	Male>30	0.12450215
908	Female	<30	2020	0.26940099	0.683168317	0.108910891	Female<30	0.431447044
909	Male	<30	2020	0.061307692	-0.115384615	-0.269230769	Male<30	0.047590676
910	Female	>30	2020	0.007217647	-0.352941176	-0.5	Female>30	0.366274963
911	Male	>30	2020	-0.07976	0.4	0.2	Male>30	0.009314256
912	Female	>30	2020	-0.078111111	-0.888888889	-1.111111111	Female>30	0.047849478
913	Male	>30	2020	0.153185714	-0.285714286	-0.6	Male>30	0.114905761
914	Male	<30	2020	0.29892	0.428571429	-0.057142857	Male<30	0.143273843
915	Male	<30	2020	0.108184615	-0.153846154	-0.076923077	Male<30	0.46992837
916	Female	>30	2020	0.523978261	0.739130435	0.282608696	Female>30	0.626409069
917	Male	<30	2020	0.315002941	0.588235294	0.323529412	Male<30	0.234080265
918	Male	<30	2020	0.204165	-0.175	-0.4	Male<30	1.830794233
919	Female	>30	2020	-0.239234783	-0.52173913	-0.391304348	Female>30	0.12144274
920	Male	>30	2020	0.163373913	0.304347826	-0.130434783	Male>30	0.124443254
921	Female	<30	2020	0.157249231	-0.092307692	-0.553846154	Female<30	1.249015612
922	Male	>30	2020	0.109459322	-0.271186441	-0.559322034	Male>30	0.775760978
923	Male	>30	2020	0.164466667	0.333333333	0.333333333	Male>30	0.072642182
924	Female	<30	2020	0.367655172	0.275862069	-0.413793103	Female<30	0.416744277
925	Male	<30	2020	0.183273913	-0.565217391	-0.782608696	Male<30	0.237427846
926	Male	<30	2020	0.157957895	-0.210526316	-0.526315789	Male<30	0.208127691
927	Male	<30	2020	-0.08813	-0.4	0	Male<30	0.04116128
928	Male	>30	2020	0.188291304	-0.217391304	-0.173913043	Male>30	0.175985646
929	Female	<30	2020	0.209075	0.038461538	-0.403846154	Female<30	0.37096588
930	Female	<30	2020	-0.06888125	-0.8125	-0.625	Female<30	0.324818487
931	Male	>30	2020	0.691955556	0.777777778	0.333333333	Male>30	0.099851207
932	Female	>30	2020	0.184052	0.16	-0.32	Female>30	0.262984146
933	Female	>30	2020	-0.02928	0.5	0.1	Female>30	0.057696605
934	Male	<30	2020	0.172034066	0.164835165	-0.340659341	Male<30	0.449194997
935	Male	>30	2020	-0.282961538	-0.615384615	-0.653846154	Male>30	0.353080286
936	Male	<30	2020	0.130331633	0.071428571	-0.204081633	Male<30	0.282100246
937	Female	>30	2020	0.259322222	0.481481481	0.037037037	Female>30	0.107826237
938	Female	<30	2020	0.228902083	-0.166666667	-0.6875	Female<30	0.935217958
939	Female	>30	2020	0.200033333	0.444444444	0.111111111	Female>30	0.069652906
940	Male	<30	2020	0.3561	0.344827586	-0.103448276	Male<30	0.16518562
941	Male	<30	2020	-0.12095	-0.5	-1	Male<30	0.012789907
942	Male	>30	2020	0.209237143	0.314285714	0.171428571	Male>30	0.126109875
943	Female	>30	2020	0.223676	-0.24	-0.56	Female>30	0.7403906
944	Female	<30	2020	0.037643478	-0.043478261	-0.347826087	Female<30	0.260008177
945	Male	>30	2020	-0.195016667	-0.5	-0.583333333	Male>30	0.079232998
946	Male	>30	2020	0.152536145	-0.012048193	-0.265060241	Male>30	0.501046086
947	Female	<30	2020	0.180818182	0.102272727	-0.261363636	Female<30	0.377610203
948	Male	>30	2020	0.292833333	0.333333333	0.333333333	Male>30	0.0093427
949	Male	>30	2020	0.162474324	0.067567568	-0.27027027	Male>30	0.253752862
950	Male	>30	2020	0.430667391	0.115942029	-0.231884058	Male>30	2.035266273
951	Female	>30	2020	-0.044033333	-0.75	-0.5	Female>30	0.143613552
952	Male	<30	2020	0.59592	0.8	0.2	Male<30	0.086613868
953	Male	>30	2020	0.043626484	-0.269406393	-0.356164384	Male>30	0.632843601
954	Male	>30	2020	0.175271053	0.078947368	-0.394736842	Male>30	0.304295384
955	Female	>30	2020	0.26755	0.3	0.066666667	Female>30	0.147428162
956	Male	>30	2020	0.333866667	0.777777778	-0.666666667	Male>30	0.099597214
957	Male	>30	2020	0.284307666	0.052264808	-0.177700348	Male>30	3.461192201
958	Female	<30	2020	-0.140411429	-0.485714286	-0.628571429	Female<30	0.692537354
959	Male	>30	2020	0.107835714	-0.285714286	-0.464285714	Male>30	0.257202807
960	Female	>30	2020	0.033319608	-0.254901961	-0.617647059	Female>30	0.574931459
961	Male	>30	2020	0.623471429	0.285714286	-0.142857143	Male>30	0.156107142
962	Male	>30	2020	0.392728571	0.357142857	-0.285714286	Male>30	0.1761877
963	Female	>30	2020	0.131972727	-0.090909091	-0.363636364	Female>30	0.027160291
964	Male	<30	2020	0.081658523	-0.09375	-0.321022727	Male<30	2.475393898
965	Male	<30	2020	0.042805085	-0.372881356	-0.389830508	Male<30	0.323723232
966	Female	>30	2020	-0.147421739	-0.652173913	-0.434782609	Female>30	0.070329584
967	Male	>30	2020	0.087009524	-0.095238095	-0.142857143	Male>30	0.097082764
968	Female	>30	2020	0.447165	0.3	-0.02	Female>30	1.102104158
969	Male	>30	2020	0.007427778	-0.111111111	-0.444444444	Male>30	0.359821631
970	Male	<30	2020	0.7284	-1	-2	Male<30	0.044440256
971	Male	<30	2020	0.23454359	0.320512821	-0.025641026	Male<30	0.318265819
972	Male	>30	2020	0.32925	0	0.071428571	Male>30	0.088400948
973	Female	<30	2020	0.227451613	0.290322581	-0.35483871	Female<30	0.125876268
974	Female	>30	2020	0.132605556	0.222222222	-0.277777778	Female>30	0.385956621
975	Male	<30	2020	0.213266667	-0.25	-0.5	Male<30	0.044435948
976	Male	>30	2020	0.311266667	0.583333333	-0.333333333	Male>30	0.098089652
977	Female	>30	2020	0.171746875	-0.3125	-0.625	Female>30	0.841339489
978	Male	<30	2020	0.192304396	-0.194139194	-0.267399267	Male<30	1.995859831
979	Male	<30	2020	-0.2460125	-0.625	-0.125	Male<30	0.07541358
980	Female	<30	2020	-0.25002	-1.1	-1.05	Female<30	0.465051331
981	Female	<30	2020	0.199296341	0.097560976	-0.06097561	Female<30	0.399405836
982	Male	>30	2020	0.285191765	0.152941176	-0.329411765	Male>30	0.866293176
983	Male	>30	2020	0.094378	0.1	-0.14	Male>30	0.110390556
984	Male	>30	2020	0.413481818	0.909090909	0.454545455	Male>30	0.113884816
985	Male	>30	2020	0.257225714	0.2	-0.171428571	Male>30	0.282656306
986	Female	>30	2020	-0.12843	-0.55	-0.9	Female>30	0.250519985
987	Female	>30	2020	-0.034233333	0.333333333	0.333333333	Female>30	0.010632454
988	Male	<30	2020	0.146840909	-0.181818182	-0.045454545	Male<30	0.147227651
989	Male	<30	2020	0.115810345	0.24137931	-0.137931034	Male<30	0.295929573
990	Female	<30	2020	0.060684211	0	-0.447368421	Female<30	0.187543509
991	Male	>30	2020	-0.0364	0	-0.166666667	Male>30	0.022117965
992	Female	>30	2020	0.399488	0.84	0.48	Female>30	0.300677671
993	Female	>30	2020	0.264603125	-0.1875	-0.3125	Female>30	0.25016674
994	Female	>30	2020	0.004508	-0.32	-0.88	Female>30	0.596776206
995	Female	>30	2020	0.2852	0	-1	Female>30	0.036838713
996	Male	<30	2020	0.279888889	0.144444444	-0.211111111	Male<30	1.028124852
997	Male	<30	2020	0.085637647	-0.094117647	-0.317647059	Male<30	0.851138219
998	Female	>30	2020	0.198558824	0.294117647	-0.117647059	Female>30	0.305780115
999	Male	>30	2020	0.3991125	-0.125	-0.25	Male>30	0.054690663
1000	Male	<30	2020	0.163127778	0.083333333	-0.277777778	Male<30	0.704095702
1001	Female	<30	2020	0.529423729	0.601694915	0.262711864	Female<30	0.151806812
1002	Female	<30	2020	0.216854545	0.454545455	0	Female<30	0.073788014
1003	Male	<30	2020	0.137985185	-0.098765432	-0.419753086	Male<30	0.414079237
1004	Female	<30	2020	0.02475	0	-0.5	Female<30	0.069809303
1005	Female	<30	2020	-0.20445	-1.125	-0.625	Female<30	0.115892645
1006	Female	>30	2020	0.061986842	-0.578947368	-0.684210526	Female>30	0.439169134
1007	Male	<30	2020	-0.070233333	-0.416666667	-0.388888889	Male<30	0.183694335
1008	Female	>30	2020	0.051319643	-0.517857143	-0.714285714	Female>30	0.879431349
1009	Male	>30	2020	0.248265385	-0.038461538	-0.538461538	Male>30	0.205036205
1010	Male	<30	2020	0.385083333	0	-0.5	Male<30	0.042462455
1011	Female	<30	2020	0.283573469	-0.102040816	-0.693877551	Female<30	0.849719612
1012	Male	>30	2020	0.272675	0.166666667	0.020833333	Male>30	0.52966097
1013	Male	>30	2020	0.08482	-0.125	-0.325	Male>30	0.313289423
1014	Male	<30	2020	0.150441379	-0.189655172	-0.482758621	Male<30	0.335810058
1015	Female	>30	2020	0.194055422	0.108433735	-0.096385542	Female>30	0.207163689
1016	Male	>30	2020	0.604133333	0.666666667	0.666666667	Male>30	0.051501079
1017	Male	>30	2020	-0.041506061	-0.363636364	-0.606060606	Male>30	0.216747306
1018	Male	>30	2020	0.165204348	0.739130435	-0.043478261	Male>30	0.187550123
1019	Male	<30	2020	0.064765	-0.21875	-0.49375	Male<30	0.910723118
1020	Male	>30	2020	0.045079775	-0.112359551	-0.123595506	Male>30	0.098257534
1021	Male	<30	2020	0.023258929	0	-0.089285714	Male<30	0.242309068
1022	Male	<30	2020	0.043215748	0.05511811	-0.212598425	Male<30	0.362951915
1023	Male	<30	2020	0.321527778	-0.222222222	-0.333333333	Male<30	0.144444836
1024	Female	>30	2020	0.593455556	0.833333333	0.388888889	Female>30	0.142983444
1025	Female	>30	2020	-0.068566667	0.444444444	-0.222222222	Female>30	0.098461181
1026	Male	<30	2020	0.53365	1.092592593	1.074074074	Male<30	0.20506809
1027	Male	<30	2020	0.137535714	-0.142857143	-0.428571429	Male<30	0.059023928
1028	Female	>30	2020	0.179885714	-0.19047619	0	Female>30	0.166257739
1029	Male	>30	2020	0.527194737	0.026315789	-0.105263158	Male>30	0.605534513
1030	Male	>30	2020	-0.215802174	-0.673913043	-1.260869565	Male>30	0.581097759
1031	Female	<30	2020	0.119002439	-0.12195122	-0.487804878	Female<30	0.124411882
1032	Male	<30	2020	0.175463636	0.363636364	-0.090909091	Male<30	0.101174929
1033	Female	>30	2020	0.185093548	0.064516129	-0.161290323	Female>30	0.106700513
1034	Male	>30	2020	0.1596	-0.153846154	-0.461538462	Male>30	0.078538269
1035	Male	<30	2020	0.27577619	0.238095238	-0.619047619	Male<30	0.193717029
1036	Male	>30	2020	0.098207692	0.615384615	-0.307692308	Male>30	0.046752485
1037	Male	<30	2020	0.384003846	0.192307692	-0.192307692	Male<30	0.076186224
1038	Female	<30	2020	0.111525	0.095238095	-0.214285714	Female<30	1.089981961
1039	Female	>30	2020	0.058399342	-0.526315789	-0.914473684	Female>30	1.910532956
1040	Female	>30	2020	-0.082203704	-0.074074074	-0.62962963	Female>30	0.190855827
1041	Male	<30	2020	0.227011111	0.166666667	-0.222222222	Male<30	0.086829609
1042	Male	<30	2020	-0.159638889	-0.444444444	-1.111111111	Male<30	0.254783661
1043	Male	<30	2020	0.160979825	-0.026315789	-0.315789474	Male<30	0.550235871
1044	Female	<30	2020	0.211667308	-0.326923077	-0.769230769	Female<30	0.790430854
1045	Female	<30	2020	-0.098186957	0.217391304	-0.565217391	Female<30	0.078094142
1046	Male	>30	2020	0.115588095	-0.222222222	-0.396825397	Male>30	0.740854238
1047	Male	>30	2020	0.016094595	-0.162162162	-0.716216216	Male>30	0.623654883
1048	Female	<30	2020	0.014468269	-0.307692308	-0.519230769	Female<30	0.821505378
1049	Male	<30	2020	0.1726	0.75	0	Male<30	0.078322437
1050	Female	<30	2020	0.29535	-0.277777778	-0.5	Female<30	0.233128529
1051	Male	<30	2020	0.135416667	0.666666667	0.333333333	Male<30	0.019943547
1052	Male	>30	2020	0.102868085	-0.127659574	-0.393617021	Male>30	1.341899507
1053	Male	>30	2020	0.1161	-0.05	-0.4	Male>30	0.20656667
1054	Male	>30	2020	-0.061254167	-0.333333333	-0.458333333	Male>30	0.195105533
1055	Female	<30	2020	-0.096354545	-0.454545455	-0.848484848	Female<30	0.476584725
1056	Male	>30	2020	0.158364286	-0.285714286	-0.357142857	Male>30	0.231080255
1057	Female	<30	2020	-0.191395238	-0.380952381	-1.285714286	Female<30	0.270694042
1058	Female	<30	2020	-0.257942857	-1.071428571	-1.214285714	Female<30	0.097994266
1059	Female	>30	2020	0.262522222	0.111111111	-0.333333333	Female>30	0.037813978
1060	Male	<30	2020	0.245232353	0.205882353	-0.058823529	Male<30	0.31003049
1061	Female	>30	2020	0.0174125	0.125	0	Female>30	0.079348619
1062	Female	>30	2020	0.4076	0.75	0	Female>30	0.0313791
1063	Male	<30	2020	0.3374	1	0.5	Male<30	0.108236722
1064	Male	>30	2020	0.078393548	0.032258065	-0.032258065	Male>30	0.097576848
1065	Male	<30	2020	0.238995536	0.285714286	-0.098214286	Male<30	0.31716403
1066	Female	>30	2020	-0.57872	-0.8	-1.6	Female>30	0.104077646
1067	Male	<30	2020	-0.326625	-0.75	-1	Male<30	0.032363694
1068	Male	>30	2020	0.209625	-0.3125	-0.6875	Male>30	0.188715266
1069	Female	>30	2020	0.476566667	0.333333333	-1	Female>30	0.044326728
1070	Male	>30	2020	-0.236233333	-0.333333333	-0.666666667	Male>30	0.028408827
1071	Male	<30	2020	0.007145	-0.205555556	-0.533333333	Male<30	1.168483137
1072	Female	>30	2020	0.3442	0.153846154	-0.769230769	Female>30	0.106596327
1073	Male	>30	2020	0.223084211	-0.078947368	-0.342105263	Male>30	0.181627273
1074	Male	<30	2020	0.0705	-0.222222222	-0.888888889	Male<30	0.083559886
1075	Male	>30	2020	0.064616667	0.055555556	-0.333333333	Male>30	0.183572128
1076	Female	>30	2020	6.30E-05	-0.296296296	-0.925925926	Female>30	0.528079131
1077	Male	>30	2020	0.554166667	1	0	Male>30	0.092862799
1078	Male	>30	2020	0.0091	-0.125	-0.125	Male>30	0.028578722
1079	Male	>30	2020	0.112604	-0.16	-0.56	Male>30	0.25994252
1080	Female	<30	2020	-0.190192857	-0.75	-1.071428571	Female<30	0.466943447
1081	Male	>30	2020	0.225948077	-0.057692308	-0.673076923	Male>30	0.391766688
1082	Female	>30	2020	0	0	0	Female>30	0.000974863
1083	Male	>30	2020	0.067627778	0.055555556	-0.388888889	Male>30	0.182339975
1084	Male	>30	2020	0.386075	0.5	0.25	Male>30	0.045281724
1085	Male	>30	2020	0.1796125	-0.25	-0.3125	Male>30	0.102745061
1086	Female	>30	2020	0.114211538	-0.730769231	-0.692307692	Female>30	0.349079725
1087	Female	<30	2020	0.049875	-0.125	-0.1875	Female<30	0.333449492
1088	Male	<30	2020	-0.176231313	-0.424242424	-0.545454545	Male<30	0.570569899
1089	Female	>30	2020	-0.264966667	0.333333333	0	Female>30	0.013799132
1090	Male	>30	2020	0.204566667	0.222222222	-0.222222222	Male>30	0.162988964
1091	Female	>30	2020	0.0222	-0.25	-0.375	Female>30	0.132268204
1092	Female	<30	2020	0.304023529	0.176470588	-0.058823529	Female<30	0.124192845
1093	Male	>30	2020	0.6767	0	0	Male>30	0.016118591
1094	Male	>30	2020	0.15813913	-0.260869565	-0.608695652	Male>30	0.394638162
1095	Female	<30	2020	-0.129742105	-0.263157895	-0.736842105	Female<30	0.303361987
1096	Male	>30	2020	0.592833333	0.125	-0.333333333	Male>30	0.298048165
1097	Female	>30	2020	0.232244828	0.689655172	0.310344828	Female>30	0.052079778
1098	Female	<30	2020	0.082787234	-0.425531915	-0.744680851	Female<30	0.684476452
1099	Male	<30	2020	-0.032996429	-0.339285714	-0.428571429	Male<30	0.338338474
1100	Male	>30	2020	-0.3326	-0.5	-0.5	Male>30	0.004398661
1101	Female	>30	2020	-0.198585714	-0.285714286	-0.357142857	Female>30	0.372254487
1102	Female	<30	2020	0.1871	0.666666667	0.2	Female<30	0.138151363
1103	Male	<30	2020	0.365619048	0.357142857	-0.166666667	Male<30	0.368234859
1104	Male	>30	2020	0.287427273	0	0	Male>30	0.076397542
1105	Male	<30	2020	0.515572727	0.636363636	0.181818182	Male<30	0.162720842
1106	Male	>30	2020	0.4546375	0.1875	-0.53125	Male>30	0.381091297
1107	Male	<30	2020	0.4894	-1	-1.5	Male<30	0.028993461
1108	Female	<30	2020	0.397276786	-0.178571429	-0.214285714	Female<30	0.66999186
1109	Male	<30	2020	0.285014815	0.259259259	-0.259259259	Male<30	0.257570524
1110	Female	>30	2020	0.18385	1.5	0	Female>30	0.033395157
1111	Female	>30	2020	0.009242069	-0.379310345	-0.586206897	Female>30	1.577561333
1112	Male	<30	2020	0.26516151	0.025782689	-0.248618785	Male<30	2.529535055
1113	Female	<30	2020	0.151573333	0.066666667	-0.2	Female<30	0.1034541
1114	Male	>30	2020	0.034582857	0.057142857	-0.671428571	Male>30	0.731048277
1115	Male	<30	2020	-0.057214706	-0.5	-0.352941176	Male<30	0.359989228
1116	Female	>30	2020	0.365522556	0.436090226	-0.045112782	Female>30	1.410972026
1117	Male	<30	2020	0.164141667	-0.041666667	-0.229166667	Male<30	0.365036844
1118	Male	>30	2020	0.133997059	-0.470588235	-0.647058824	Male>30	0.220609173
1119	Female	<30	2020	0.034452703	0.108108108	-0.283783784	Female<30	0.4217627
1120	Male	<30	2020	0.178978689	-0.245901639	-0.426229508	Male<30	0.537497514
1121	Male	<30	2020	-0.059813333	0.2	-0.733333333	Male<30	0.148678007
1122	Male	<30	2020	0.11186129	-0.258064516	-0.870967742	Male<30	0.42977056
1123	Male	<30	2020	0.432615	0.75	0.35	Male<30	0.166406927
1124	Female	<30	2020	0.220335294	0.058823529	-0.529411765	Female<30	0.20886029
1125	Male	>30	2020	0.086575	0.75	0.75	Male>30	0.040469779
1126	Female	<30	2020	0.11502069	-0.068965517	-0.517241379	Female<30	0.290395954
1127	Male	<30	2020	0.332446667	-0.233333333	-0.633333333	Male<30	0.358838902
1128	Male	<30	2020	0.107113043	0.086956522	-0.086956522	Male<30	0.122724013
1129	Female	>30	2020	0.696357143	0.142857143	-1.142857143	Female>30	0.110209815
1130	Female	>30	2020	0.174583333	-0.333333333	-0.555555556	Female>30	0.161926106
1131	Male	<30	2020	0.21765	-0.357142857	-0.785714286	Male<30	0.283105462
1132	Female	<30	2020	0.556871429	0.142857143	-0.285714286	Female<30	0.030544606
1133	Female	>30	2020	-0.030565	-0.5	-0.35	Female>30	0.122776479
1134	Male	>30	2020	0.184085714	0.285714286	0.19047619	Male>30	0.078155053
1135	Male	<30	2020	0.18396	-0.4	-0.4	Male<30	0.042447392
1136	Male	<30	2020	0.197588372	0.11627907	-0.139534884	Male<30	0.269982568
1137	Male	<30	2020	0.478425	0.535714286	0.178571429	Male<30	0.242277996
1138	Male	<30	2020	0.35567619	-0.19047619	-0.428571429	Male<30	0.292706883
1139	Male	>30	2020	0.022976833	-0.272727273	-0.37829912	Male>30	1.218883451
1140	Male	<30	2020	0.16558961	-0.428571429	-0.597402597	Male<30	0.545457491
1141	Female	<30	2020	0.112877778	0.037037037	-0.37037037	Female<30	0.200813763
1142	Male	>30	2020	-0.262143243	-0.918918919	-1	Male>30	0.435117863
1143	Male	<30	2020	0.263787342	0.405063291	0.303797468	Male<30	0.292771157
1144	Female	<30	2020	0.444817241	0.068965517	-0.517241379	Female<30	0.524900914
1145	Male	<30	2020	0.093641379	-0.275862069	-0.689655172	Male<30	0.1873842
1146	Male	>30	2020	0.162663158	-0.157894737	-0.210526316	Male>30	0.180150074
1147	Male	<30	2020	0.192783333	0.166666667	-0.333333333	Male<30	0.053026218
1148	Male	<30	2020	0.386730435	0.391304348	-0.173913043	Male<30	0.155869153
1149	Female	>30	2020	0.241738235	0.029411765	-0.117647059	Female>30	0.287188827
1150	Male	<30	2020	0.52955	1.05	0.6	Male<30	0.182952598
1151	Female	<30	2020	0.575966667	0.083333333	-0.444444444	Female<30	1.153503374
1152	Female	>30	2020	0.2799	0.078947368	-0.210526316	Female>30	0.337933536
1153	Male	>30	2020	0.021583333	0.111111111	-0.222222222	Male>30	0.111811941
1154	Female	<30	2020	0.112095349	0.395348837	-0.302325581	Female<30	0.172806686
1155	Male	>30	2020	0.125772727	-0.272727273	-0.75	Male>30	0.503450603
1156	Female	>30	2020	0.4258125	0.625	-0.375	Female>30	0.077076147
1157	Female	>30	2020	0.371311111	0.333333333	-0.222222222	Female>30	0.048585671
1158	Female	<30	2020	0.392312	0.32	-0.08	Female<30	0.193495583
1159	Male	>30	2020	0.0613125	-0.071428571	-0.455357143	Male>30	1.157361505
1160	Female	<30	2020	0.348194737	0.947368421	-0.421052632	Female<30	0.250278725
1161	Male	<30	2020	0.191676471	0.117647059	-0.117647059	Male<30	0.20159042
1162	Female	<30	2020	0.129257143	-0.214285714	-1.142857143	Female<30	0.081045929
1163	Male	>30	2020	0.06615	-0.071428571	-0.5	Male>30	0.125354104
1164	Male	<30	2020	0.470287931	0.784482759	0.344827586	Male<30	0.721071269
1165	Male	>30	2020	0.680510417	0.708333333	0.166666667	Male>30	0.694717879
1166	Female	<30	2020	0.511379487	0.871794872	0.358974359	Female<30	0.540718703
1167	Male	>30	2020	0.194839286	0.107142857	-0.5	Male>30	0.18393582
1168	Male	<30	2020	0.17275	-0.375	-0.5	Male<30	0.084035692
1169	Male	<30	2020	0.118871329	-0.286713287	-0.342657343	Male<30	0.890497104
1170	Male	<30	2020	0.000407407	-0.308641975	-0.382716049	Male<30	0.331633147
1171	Male	>30	2020	-0.012806667	0.133333333	-0.4	Male>30	0.085756804
1172	Female	>30	2020	0.432205556	0.222222222	-0.277777778	Female>30	0.252832634
1173	Male	<30	2020	0.389227273	-0.090909091	-0.363636364	Male<30	0.111296801
1174	Male	>30	2020	-0.304725	-0.5	-0.5	Male>30	0.048468546
1175	Male	<30	2020	0.17184	-0.2	-0.2	Male<30	0.078391042
1176	Male	>30	2020	0.213428788	0.015151515	-0.257575758	Male>30	0.323268842
1177	Male	<30	2020	0.222784211	0.105263158	-0.263157895	Male<30	0.142753495
1178	Male	<30	2020	-0.4135	-1	-1	Male<30	0.035949496
1179	Female	<30	2020	0.09462	-0.6	-0.3	Female<30	0.048131019
1180	Male	>30	2020	0.358366667	0	-0.333333333	Male>30	0.013624901
1181	Male	>30	2020	0.15005	-0.333333333	-0.166666667	Male>30	0.050015708
1182	Female	>30	2020	0.687871429	0.857142857	1	Female>30	0.064322975
1183	Male	>30	2020	0.015123158	-0.210526316	-0.263157895	Male>30	0.380750979
1184	Female	<30	2020	0.3906125	0	-1	Female<30	0.127991454
1185	Male	>30	2020	0.237891667	-0.833333333	-0.75	Male>30	0.07175245
1186	Male	>30	2020	0.062347368	0.052631579	-0.315789474	Male>30	0.040733575
1187	Male	<30	2020	-0.022287097	-0.206451613	-0.503225806	Male<30	0.480069464
1188	Male	>30	2020	0.217622727	-0.136363636	-0.363636364	Male>30	0.098314101
1189	Male	>30	2020	0.366794118	0.588235294	0.235294118	Male>30	0.076683892
1190	Male	<30	2020	-0.003958904	0.01369863	-0.589041096	Male<30	0.592748143
1191	Male	>30	2020	0.098604082	0.112244898	-0.051020408	Male>30	0.202546071
1192	Male	<30	2020	0.312335714	0.392857143	-0.214285714	Male<30	0.26701024
1193	Male	>30	2020	0.1211625	0.125	-0.25	Male>30	0.05598574
1194	Male	<30	2020	0.05641875	-0.041666667	-0.354166667	Male<30	0.131213286
1195	Male	>30	2020	0.377373684	0.631578947	0.526315789	Male>30	0.173090366
1196	Male	>30	2020	0.2702125	0	-0.3125	Male>30	0.054952567
1197	Male	>30	2020	0.270153191	0.319148936	0	Male>30	0.312495798
1198	Male	>30	2020	-0.014486758	-0.452054795	-0.721461187	Male>30	2.878454402
1199	Female	>30	2020	0.259036364	-0.272727273	-0.272727273	Female>30	0.104841087
1200	Male	<30	2020	0.086439286	-0.321428571	-0.535714286	Male<30	0.72173227
1201	Female	>30	2020	0.145045455	0	-0.681818182	Female>30	0.211758382
1202	Female	>30	2020	0.075538462	0.307692308	-0.538461538	Female>30	0.135741494
1203	Male	>30	2020	0.00155	-0.166666667	-0.583333333	Male>30	0.240207011
1204	Male	<30	2020	0.0925775	-0.275	-0.325	Male<30	0.225050005
1205	Female	<30	2020	0.498286667	0.4	0.133333333	Female<30	0.165102985
1206	Female	>30	2020	-0.078866667	-0.833333333	-0.916666667	Female>30	0.415758513
1207	Male	<30	2020	0.247271591	-0.045454545	-0.295454545	Male<30	1.603213096
1208	Female	>30	2020	0.032778378	-0.378378378	-0.675675676	Female>30	0.222450797
1209	Male	>30	2020	0.054749375	-0.54375	-0.89375	Male>30	1.796397979
1210	Male	<30	2020	0.032586486	0	-0.567567568	Male<30	0.636270816
1211	Female	>30	2020	0.531541176	0.647058824	0.088235294	Female>30	0.327437211
1212	Male	>30	2020	0.151752174	-0.043478261	-0.217391304	Male>30	0.06569385
1213	Male	<30	2020	0.254664286	0	-0.392857143	Male<30	0.142674148
1214	Male	>30	2020	0.074347059	-0.352941176	-0.588235294	Male>30	0.202870698
1215	Male	>30	2020	0.198926667	0.033333333	-0.233333333	Male>30	0.097482455
1216	Male	<30	2020	0.48119375	0.145833333	-0.333333333	Male<30	0.960277071
1217	Female	<30	2020	0.376791667	0.25	-0.333333333	Female<30	0.07866706
1218	Male	>30	2020	0.121107317	-0.06097561	-0.195121951	Male>30	0.410247836
1219	Male	<30	2020	0.158521053	-0.01754386	-0.614035088	Male<30	0.423349267
1220	Female	<30	2020	0.245972632	0.294736842	-0.094736842	Female<30	0.423887217
1221	Female	>30	2020	0.243311538	-0.153846154	-0.692307692	Female>30	0.320650438
1222	Female	>30	2020	-0.209968182	-0.409090909	-0.363636364	Female>30	0.376340331
1223	Female	>30	2020	-0.2682	0	-1	Female>30	0.007305755
1224	Female	<30	2020	-0.315984127	-1.206349206	-1.523809524	Female<30	0.64820048
1225	Male	<30	2020	0.125393333	0.1	-0.266666667	Male<30	0.164002553
1226	Female	>30	2020	0.358416667	0.5	0.333333333	Female>30	0.0234053
1227	Male	>30	2020	0.173376471	0.352941176	-0.058823529	Male>30	0.107287733
1228	Female	<30	2020	0.099378261	-0.260869565	-0.695652174	Female<30	0.067643494
1229	Male	>30	2020	0.187873913	0.434782609	-0.130434783	Male>30	0.286689803
1230	Female	<30	2020	0.131843243	-0.243243243	-0.756756757	Female<30	0.277020226
1231	Female	<30	2020	-0.24368	-0.2	-1.6	Female<30	0.067353415
1232	Female	>30	2020	0.014056	-0.093333333	-0.373333333	Female>30	0.19973569
1233	Female	>30	2020	0.220833333	0	0	Female>30	0.083459261
1234	Female	<30	2020	0.452964103	0.461538462	-0.461538462	Female<30	0.934997244
1235	Male	>30	2020	0.368683333	0.738095238	0.142857143	Male>30	0.164857869
1236	Male	>30	2020	0.427746154	0.307692308	-0.538461538	Male>30	0.088540992
1237	Male	<30	2020	-0.074029508	-0.155737705	-0.229508197	Male<30	0.322860252
1238	Male	<30	2020	0.318921739	-0.217391304	-0.304347826	Male<30	0.092098608
1239	Female	>30	2020	0.152614286	0.214285714	0.071428571	Female>30	0.035263981
1240	Female	>30	2020	-0.037053333	-0.933333333	-1.066666667	Female>30	0.236952224
1241	Male	>30	2020	0.22341	0.15	0	Male>30	0.085750387
1242	Male	<30	2020	0.291409524	0.666666667	0.285714286	Male<30	0.094592666
1243	Female	<30	2020	0	0	0	Female<30	0.002372015
1244	Female	<30	2020	0.280154945	0.373626374	0	Female<30	0.439526106
1245	Male	>30	2020	0.01375	0.75	-0.5	Male>30	0.039418518
1246	Female	<30	2020	0.027785294	-0.264705882	-0.264705882	Female<30	0.242388358
1247	Male	<30	2020	-0.205433333	-0.333333333	-1.333333333	Male<30	0.049718693
1248	Male	>30	2020	0.316505357	-0.5	-0.839285714	Male>30	1.557157902
1249	Female	>30	2020	0.298259259	0.592592593	-0.037037037	Female>30	0.251722311
1250	Male	>30	2020	-0.038211111	-0.185185185	-0.592592593	Male>30	0.147000998
1251	Male	>30	2020	0.252947059	0.588235294	0.176470588	Male>30	0.171055062
1252	Male	>30	2020	0.086189744	-0.192307692	-0.448717949	Male>30	0.296756478
1253	Male	<30	2020	0.041178261	-0.239130435	-0.543478261	Male<30	0.234400103
1254	Female	<30	2020	0.160448901	0.076923077	-0.406593407	Female<30	1.470125476
1255	Female	>30	2020	-0.096640741	-1.222222222	-1.407407407	Female>30	0.238448418
1256	Male	<30	2020	0.520427273	0.090909091	-0.363636364	Male<30	0.093541992
1257	Male	>30	2020	0.362176923	0.461538462	-0.128205128	Male>30	0.287572629
1258	Male	>30	2020	0.100327273	-0.166666667	-0.53030303	Male>30	0.20968754
1259	Female	>30	2020	-0.00702619	-0.214285714	-0.666666667	Female>30	0.438854256
1260	Male	<30	2020	0.156053191	-0.212765957	-0.595744681	Male<30	0.40922422
1261	Female	>30	2020	0.435811818	0.636363636	0.345454545	Female>30	0.616085458
1262	Male	<30	2020	0.324701399	0.244755245	-0.097902098	Male<30	0.770112572
1263	Male	<30	2020	0.458323913	0.239130435	-0.152173913	Male<30	0.924320255
1264	Male	<30	2020	0.186505556	-0.027777778	-0.333333333	Male<30	0.257722631
1265	Male	<30	2020	0.31662	-0.1	0	Male<30	0.121417975
1266	Male	<30	2020	0.316661905	0.523809524	-0.238095238	Male<30	0.122372149
1267	Male	<30	2020	0.21713125	0.25	-0.1875	Male<30	0.045985308
1268	Male	>30	2020	-0.0603	-0.666666667	-0.666666667	Male>30	0.043402347
1269	Male	<30	2020	0.117815385	0.076923077	-0.076923077	Male<30	0.040656827
1270	Male	<30	2020	-0.040271429	0.142857143	-0.428571429	Male<30	0.050649339
1271	Male	>30	2020	0.182880645	-0.290322581	-0.806451613	Male>30	0.257214028
1272	Female	>30	2020	0.110054167	-0.291666667	-0.458333333	Female>30	0.49219038
1273	Male	>30	2020	0.193841667	0.5	0.5	Male>30	0.066210099
1274	Male	>30	2020	0.178579104	0.104477612	-0.208955224	Male>30	0.377522947
1275	Female	>30	2020	0.117777778	0.333333333	0.222222222	Female>30	0.053914977
1276	Male	>30	2020	0.456734783	1.086956522	0.652173913	Male>30	0.13998654
1277	Female	<30	2020	-0.2641	-0.533333333	-0.6	Female<30	0.18569184
1278	Female	>30	2020	0.120536364	-0.272727273	-0.363636364	Female>30	0.148869624
1279	Male	<30	2020	0.280142857	-0.571428571	-0.714285714	Male<30	0.185007555
1280	Male	<30	2020	0.0118	0.277777778	-0.055555556	Male<30	0.045211815
1281	Male	<30	2020	-0.043871429	-0.285714286	-0.285714286	Male<30	0.022055015
1282	Male	<30	2020	0.238158333	0.333333333	-0.25	Male<30	0.084505417
1283	Female	>30	2020	0.261083333	0.055555556	-0.666666667	Female>30	0.297830555
1284	Female	>30	2020	0.017335	-0.3	-0.25	Female>30	0.125750853
1285	Male	>30	2020	0.127963636	-0.045454545	-0.363636364	Male>30	0.235207355
1286	Male	<30	2020	-0.098658824	-0.117647059	-0.411764706	Male<30	0.066416677
1287	Female	<30	2020	0.11996	-0.2	-0.7	Female<30	0.166107958
1288	Male	<30	2020	0.092352	-0.24	-0.28	Male<30	0.08147497
1289	Male	>30	2020	0.164817857	0.071428571	-0.5	Male>30	0.363642591
1290	Female	>30	2020	-0.133393333	-0.266666667	-0.6	Female>30	0.101442506
1291	Male	<30	2020	0.25015	0.230769231	0.038461538	Male<30	0.151711409
1292	Male	>30	2020	-0.0422	-0.323529412	-0.441176471	Male>30	0.178031715
1293	Male	>30	2020	0.114532	-0.18	-0.38	Male>30	0.1732652
1294	Female	>30	2020	-0.072054545	-0.545454545	-0.909090909	Female>30	0.153730631
1295	Female	<30	2020	0.235024	0.12	-0.32	Female<30	0.263188794
1296	Female	<30	2020	0.226483333	0	-0.166666667	Female<30	0.032341899
1297	Male	<30	2020	0.18796	-0.24	-0.48	Male<30	0.137721418
1298	Male	<30	2020	0.281229231	0.246153846	0	Male<30	0.168822573
1299	Male	<30	2020	0.062666667	-0.25	-0.583333333	Male<30	0.18514799
1300	Male	<30	2020	0.152445455	0.318181818	-0.227272727	Male<30	0.095789329
1301	Male	<30	2020	0.056025	0.125	-0.625	Male<30	0.125366104
1302	Male	<30	2020	0.149104348	-0.260869565	-0.695652174	Male<30	0.251287471
1303	Male	>30	2020	-0.164342857	-0.571428571	-0.785714286	Male>30	0.213052686
1304	Male	<30	2020	0.249852083	0.260416667	0.15625	Male<30	0.697969955
1305	Female	<30	2020	0.104251515	0.090909091	-0.242424242	Female<30	0.224129828
1306	Male	>30	2020	0.259922222	0.333333333	-0.25	Male>30	0.309982082
1307	Female	>30	2020	0.124084	-0.4	-0.96	Female>30	0.404638534
1308	Female	<30	2020	0.2723125	0.625	0.125	Female<30	0.028085139
1309	Female	>30	2020	0.397225581	0.093023256	-0.162790698	Female>30	0.968511905
1310	Female	<30	2020	0.145248	-0.28	-0.52	Female<30	0.332106391
1311	Male	>30	2020	0.190267925	0.245283019	-0.264150943	Male>30	0.430744991
1312	Male	>30	2020	-0.0568	-0.5	0	Male>30	0.033811475
1313	Female	<30	2020	0.226375	-0.181818182	-0.416666667	Female<30	1.224645735
1314	Male	>30	2020	0.18389403	0.179104478	-0.059701493	Male>30	0.120747227
1315	Male	<30	2020	-0.106181818	-0.454545455	-0.545454545	Male<30	0.468414605
1316	Male	<30	2020	0.430192187	1.046875	0.671875	Male<30	0.252099062
1317	Male	>30	2020	0.241668421	0	-0.052631579	Male>30	0.153317205
1318	Female	<30	2020	0.107540741	-0.111111111	-0.62962963	Female<30	0.269213129
1319	Male	>30	2020	0.236774074	0	-0.296296296	Male>30	0.236980755
1320	Male	<30	2020	0.195385714	-0.285714286	-0.714285714	Male<30	0.072575506
1321	Male	<30	2020	0.091183333	0.291666667	0.041666667	Male<30	0.17558652
1322	Male	>30	2020	-0.091516667	-0.166666667	-1	Male>30	0.157058458
1323	Female	<30	2020	0.25545	0.1	0.1	Female<30	0.083345155
1324	Female	>30	2020	0.043964	-0.08	-0.16	Female>30	0.09279004
1325	Male	<30	2020	0.2597375	0	-0.125	Male<30	0.316539738
1326	Female	>30	2020	-0.02108	-0.4	-0.56	Female>30	0.532790434
1327	Male	>30	2020	0.59252	0.6	0.523076923	Male>30	0.176401899
1328	Female	>30	2020	0.031716667	-0.5	-0.333333333	Female>30	0.046548413
1329	Male	>30	2020	0.191886861	-0.04379562	-0.313868613	Male>30	0.896834736
1330	Female	<30	2020	0.155642857	-0.30952381	-0.738095238	Female<30	0.474536474
1331	Male	>30	2020	0.002228571	-0.020408163	-0.285714286	Male>30	0.319072905
1332	Male	<30	2020	-0.37185	1	-1	Male<30	0.040507734
1333	Female	>30	2020	0.2681	0.5	0.5	Female>30	0.012355187
1334	Male	<30	2020	0.02822	0.8	0.6	Male<30	0.059767316
1335	Female	>30	2020	0.097978333	-0.266666667	-0.483333333	Female>30	0.483001882
1336	Male	<30	2020	-0.184614286	-0.642857143	-0.714285714	Male<30	0.04971617
1337	Female	>30	2020	-0.15356	-0.3	-0.9	Female>30	0.046286125
1338	Female	>30	2020	0.273364	0.32	-0.2	Female>30	0.158620728
1339	Male	>30	2020	0.071255782	0.020408163	-0.068027211	Male>30	0.480519717
1340	Male	>30	2020	0.133407143	-0.071428571	-0.5	Male>30	0.157006634
1341	Male	>30	2020	0.542635772	0.495934959	0.260162602	Male>30	0.97702363
1342	Female	<30	2020	0.1269	0.064516129	-0.193548387	Female<30	0.192921476
1343	Male	>30	2020	0.29088125	0.5625	0.0625	Male>30	0.106169442
1344	Female	<30	2020	0.226505	0	-0.45	Female<30	0.222958869
1345	Female	<30	2020	0.242471429	-0.285714286	-0.285714286	Female<30	0.199418216
1346	Female	<30	2020	0.014947826	-0.608695652	-0.347826087	Female<30	0.387892214
1347	Male	<30	2020	0.384643333	0.466666667	-0.3	Male<30	0.252943654
1348	Female	>30	2020	-0.032966667	-0.033333333	-0.5	Female>30	0.153716834
1349	Male	>30	2020	-0.328683333	0	-0.333333333	Male>30	0.05776871
1350	Male	<30	2020	0.334966667	0	-1	Male<30	0.190767215
1351	Male	<30	2020	0.17126875	-0.041666667	-0.270833333	Male<30	0.617316844
1352	Male	<30	2020	0.6522	1.5	0.5	Male<30	0.017788279
1353	Female	>30	2020	0.209995455	0.136363636	-0.340909091	Female>30	0.422232918
1354	Female	>30	2020	-0.060085714	-0.107142857	-0.464285714	Female>30	0.192385537
1355	Female	<30	2020	0.309996429	0.160714286	-0.053571429	Female<30	0.46333857
1356	Female	>30	2020	-0.037542857	-0.285714286	-0.285714286	Female>30	0.030751062
1357	Female	>30	2020	0.300085	-0.2	-0.2	Female>30	0.194939573
1358	Female	<30	2020	0.365266667	0.666666667	-0.291666667	Female<30	0.1411
1359	Male	>30	2020	0.9424	0	1	Male>30	0.099351184
1360	Female	>30	2020	-0.349825	-0.5	-0.833333333	Female>30	0.203700758
1361	Male	<30	2020	0.250335897	0.282051282	-0.051282051	Male<30	0.178595804
1362	Female	<30	2020	0.325441667	0.25	-0.583333333	Female<30	0.143510437
1363	Female	<30	2020	-0.5418	-0.666666667	-1.333333333	Female<30	0.096168811
1364	Male	>30	2020	0.017263636	-0.136363636	-0.772727273	Male>30	0.138560336
1365	Female	<30	2020	0.157775	0.8	0.65	Female<30	0.058269151
1366	Female	>30	2020	0.009985714	-0.714285714	-0.428571429	Female>30	0.082546743
1367	Female	>30	2020	0.2791	0.25	0.25	Female>30	0.054236731
1368	Female	<30	2020	0.259895652	-0.304347826	-0.304347826	Female<30	0.295119087
1369	Male	<30	2020	-0.636666667	0.666666667	-0.333333333	Male<30	0.064143765
1370	Male	>30	2020	0.254957143	-0.035714286	0.142857143	Male>30	0.164326328
1371	Male	<30	2020	0.143828571	0.428571429	-0.285714286	Male<30	0.068230707
1372	Male	<30	2020	-0.123677273	-0.681818182	-1	Male<30	0.063648978
1373	Female	>30	2020	-0.06789	-0.75	-1.15	Female>30	0.318927127
1374	Female	<30	2020	0.426193939	0.803030303	0.242424242	Female<30	0.570290253
1375	Male	>30	2020	0.24500719	-0.006535948	-0.267973856	Male>30	1.262864168
1376	Male	>30	2020	0.201182353	0.294117647	0.117647059	Male>30	0.052920057
1377	Male	<30	2020	0.284566667	0.333333333	0	Male<30	0.019516185
1378	Male	<30	2020	-0.069610714	-0.607142857	-0.821428571	Male<30	0.53763248
1379	Female	>30	2020	-0.1739	-0.75	-1.25	Female>30	0.020623991
1380	Male	<30	2020	0.223475	0.0625	-0.1875	Male<30	0.158332746
1381	Male	>30	2020	-0.117683582	-0.910447761	-1.029850746	Male>30	0.281908887
1382	Male	<30	2020	-0.102823913	-0.486956522	-0.826086957	Male<30	1.193333442
1383	Male	<30	2020	0.00180641	-0.269230769	-0.461538462	Male<30	0.140860423
1384	Female	>30	2020	-0.05115	-1	-0.875	Female>30	0.11567533
1385	Female	>30	2020	0.14295625	0.5	0.9375	Female>30	0.108307507
1386	Female	>30	2020	0.391489041	0.315068493	-0.02739726	Female>30	0.355642151
1387	Male	>30	2020	0.171714815	0.296296296	-0.296296296	Male>30	0.210530182
1388	Male	>30	2020	-0.37062	-0.8	-1	Male>30	0.032406731
1389	Female	>30	2020	0.259166667	0.333333333	-0.555555556	Female>30	0.11251839
1390	Male	>30	2020	0.183446739	0.108695652	-0.130434783	Male>30	0.345588363
1391	Female	>30	2020	0.019640909	-0.136363636	-0.318181818	Female>30	0.101665293
1392	Female	>30	2020	-0.202713043	-1	-1.086956522	Female>30	0.135323302
1393	Female	<30	2020	0.302971765	-0.058823529	-0.294117647	Female<30	1.173884644
1394	Male	>30	2020	0.081486207	-0.310344828	-0.482758621	Male>30	0.193936481
1395	Female	>30	2020	0.320686364	-0.727272727	-0.818181818	Female>30	0.813446999
1396	Male	<30	2020	0.321424242	0.060606061	-0.181818182	Male<30	0.245039154
1397	Male	<30	2020	0.127803125	0.03125	-0.25	Male<30	0.061437544
1398	Female	<30	2020	0.134483784	0.162162162	-0.297297297	Female<30	0.459421704
1399	Male	<30	2020	0.193942857	0.047619048	-0.333333333	Male<30	0.079581296
1400	Female	<30	2020	0.088	0.6	0.4	Female<30	0.085735498
1401	Female	<30	2020	0.151072	-0.36	-0.76	Female<30	0.31962881
1402	Male	<30	2020	0.698471579	0.442105263	0.6	Male<30	0.789433895
1403	Female	>30	2020	0.69629	1.1	-0.1	Female>30	0.258235442
1404	Female	>30	2020	0.364584615	-0.461538462	-0.538461538	Female>30	0.398844085
1405	Male	<30	2020	0.177915385	-0.138461538	-0.646153846	Male<30	0.661029521
1406	Male	>30	2020	0.06605	-0.3125	-0.9375	Male>30	0.321664049
1407	Male	<30	2020	0.397523118	0.349462366	-0.010752688	Male<30	1.984644298
1408	Male	<30	2020	0.143819048	0.428571429	0.047619048	Male<30	0.045550047
1409	Male	>30	2020	0.482604545	0.863636364	-0.227272727	Male>30	0.241603999
1410	Male	>30	2020	0.310545455	0.090909091	-0.212121212	Male>30	0.262132632
1411	Male	>30	2020	0.182642912	-0.111111111	-0.398467433	Male>30	2.910128038
1412	Female	>30	2020	-0.025312	-0.56	-0.56	Female>30	0.208609946
1413	Male	<30	2020	0.523323684	0.315789474	-0.131578947	Male<30	0.391586255
1414	Female	>30	2020	0.129993443	0.081967213	-0.032786885	Female>30	0.139737862
1415	Male	>30	2020	0.024268421	0.105263158	-0.210526316	Male>30	0.06535045
1416	Female	>30	2020	-0.8205	-1	-2	Female>30	0.01582738
1417	Male	<30	2020	0.067386207	0.193103448	0.013793103	Male<30	0.373478369
1418	Female	>30	2020	0.175445	-0.6	-0.85	Female>30	0.477052608
1419	Male	>30	2020	0.510744094	0.736220472	0.543307087	Male>30	1.857372541
1420	Female	>30	2020	-0.1778	-0.5	-0.666666667	Female>30	0.025931745
1421	Female	<30	2020	-0.205932258	-0.661290323	-1.112903226	Female<30	1.191446998
1422	Female	>30	2020	0.160076471	-0.647058824	-1.058823529	Female>30	0.136576844
1423	Male	>30	2020	-0.265263636	-0.727272727	-0.454545455	Male>30	0.041169841
1424	Female	>30	2020	-0.065694118	-0.5	-0.735294118	Female>30	0.657785088
1425	Female	<30	2020	0.101325581	0	-0.348837209	Female<30	0.212626521
1426	Male	<30	2020	0.186936842	0	-0.526315789	Male<30	0.127027141
1427	Male	>30	2020	0.187453333	0.133333333	-0.2	Male>30	0.035532962
1428	Male	<30	2020	0.26109902	0.549019608	0.107843137	Male<30	0.778496208
1429	Female	>30	2020	0.193781132	-0.056603774	-0.537735849	Female>30	1.140410378
1430	Female	>30	2020	0.145386935	-0.364141765	-0.856845031	Female>30	15.0445983
1431	Female	<30	2020	0.17614375	-0.4375	-0.5	Female<30	0.147470132
1432	Male	<30	2020	0.420142857	0.285714286	-0.214285714	Male<30	0.325658156
1433	Female	>30	2020	0.045145833	-0.333333333	-0.625	Female>30	0.212212748
1434	Female	>30	2020	0.414942857	-0.142857143	-0.142857143	Female>30	0.081265175
1435	Male	<30	2020	0.234395402	0.183908046	-0.045977011	Male<30	0.317251447
1436	Female	<30	2020	-0.083188889	-0.388888889	-0.111111111	Female<30	0.35347075
1437	Male	>30	2020	0.082357576	-0.151515152	-0.333333333	Male>30	0.101868699
1438	Female	>30	2020	0.104833333	-0.033333333	-0.166666667	Female>30	0.091590684
1439	Female	<30	2020	0.235977778	0.222222222	-0.444444444	Female<30	0.348982566
1440	Male	<30	2020	0.093878205	0.269230769	-0.064102564	Male<30	0.448836902
1441	Female	>30	2020	0.111407692	-0.076923077	-0.153846154	Female>30	0.039032414
1442	Female	>30	2020	0.224441176	0.294117647	0.235294118	Female>30	0.108494911
1443	Male	>30	2020	-0.054488889	-0.333333333	-0.888888889	Male>30	0.050008599
1444	Male	>30	2020	0.343255	0.15	-0.35	Male>30	0.148444664
1445	Female	>30	2020	0.202492308	0.307692308	-0.038461538	Female>30	0.128190943
1446	Female	>30	2020	0.073612195	0.073170732	-0.138211382	Female>30	0.658796395
1447	Female	<30	2020	0.087834667	-0.426666667	-0.853333333	Female<30	2.420496143
1448	Female	>30	2020	0.2354	1	0	Female>30	0.015803709
1449	Male	>30	2020	-0.14315	-0.375	-1	Male>30	0.148400652
1450	Male	<30	2020	0.153522222	-0.444444444	-0.777777778	Male<30	0.047941058
1451	Male	>30	2020	0.1224	0.196428571	-0.035714286	Male>30	0.177882483
1452	Male	<30	2020	0.25546	-0.6	-1	Male<30	0.098956555
1453	Male	<30	2020	0.3873	0.157894737	-0.631578947	Male<30	0.204623231
1454	Male	<30	2020	0.052982895	-0.065789474	-0.263157895	Male<30	0.50216109
1455	Female	>30	2020	0.371995	-0.35	-0.7	Female>30	0.323217911
1456	Male	<30	2020	0.254104762	-0.095238095	-0.238095238	Male<30	0.206631062
1457	Male	>30	2020	0.134095455	0.113636364	-0.238636364	Male>30	0.738426719
1458	Male	<30	2020	0.11542067	-0.100558659	-0.38547486	Male<30	0.899820992
1459	Male	>30	2020	-0.045064286	0.071428571	-0.214285714	Male>30	0.056620956
1460	Female	<30	2020	0.146675	0.0625	-0.484375	Female<30	1.023565216
1461	Female	<30	2020	0.081159615	-0.115384615	-0.307692308	Female<30	0.131870362
1462	Male	>30	2020	-0.08824	-0.466666667	-0.133333333	Male>30	0.099654609
1463	Male	<30	2020	0.041505556	-0.25	-0.430555556	Male<30	0.266779043
1464	Male	<30	2020	-0.105978571	-0.214285714	-0.571428571	Male<30	0.080011664
1465	Male	<30	2020	0.301309836	0.459016393	0.06557377	Male<30	0.30797012
1466	Male	>30	2020	0.119612821	-0.025641026	-0.153846154	Male>30	0.208542566
1467	Male	<30	2020	0.251036957	0.239130435	-0.282608696	Male<30	0.392604698
1468	Female	>30	2020	-0.087928571	0	-0.714285714	Female>30	0.091511986
1469	Male	>30	2020	0.1445	0.103448276	-0.448275862	Male>30	0.240263825
1470	Male	<30	2020	0.312676471	-0.058823529	-0.117647059	Male<30	0.12996223
1471	Male	>30	2020	0.0904	0.285714286	-0.428571429	Male>30	0.072363157
1472	Male	<30	2020	0.377465873	0.079365079	-0.285714286	Male<30	0.915725783
1473	Female	<30	2020	0.014504687	-0.625	-0.890625	Female<30	1.883792403
1474	Female	<30	2020	0.076157692	0.096153846	-0.365384615	Female<30	0.465050044
1475	Male	<30	2020	0.13738125	-0.0625	-0.25	Male<30	0.095561271
1476	Female	>30	2020	0.3903625	0.375	-0.1875	Female>30	0.213455177
1477	Female	<30	2020	-0.006095238	0.142857143	-0.571428571	Female<30	0.241669313
1478	Female	>30	2020	0.128319512	0.487804878	0	Female>30	0.116838864
1479	Female	<30	2020	0.238735443	0.037974684	-0.278481013	Female<30	0.554452968
1480	Male	<30	2020	0.222237805	0.426829268	0.12195122	Male<30	0.214665641
1481	Male	>30	2020	0.217582609	0.304347826	-0.130434783	Male>30	0.04605429
1482	Female	>30	2020	-0.066325	-0.5	-0.75	Female>30	0.045386824
1483	Female	>30	2020	-0.0662	-0.736842105	-0.894736842	Female>30	0.440279812
1484	Female	>30	2020	-0.0368125	-0.625	-1	Female>30	0.041928547
1485	Male	>30	2020	0.340466667	0.333333333	0.166666667	Male>30	0.05000471
1486	Male	>30	2020	0.131811111	-1	-1.777777778	Male>30	0.083755827
1487	Male	>30	2020	0.370336364	0.212121212	-0.424242424	Male>30	0.206858644
1488	Male	>30	2020	-0.06505283	-0.188679245	-0.301886792	Male>30	0.274141043
1489	Male	>30	2020	0.341952381	0.428571429	0.071428571	Male>30	0.247709707
1490	Male	<30	2020	0.018104762	-0.547619048	-0.619047619	Male<30	0.14025524
1491	Female	>30	2020	0.15966	0.2	-0.266666667	Female>30	0.193780198
1492	Male	<30	2020	0.3503	0.222222222	-0.111111111	Male<30	0.19801325
1493	Female	>30	2020	0.385662963	0.574074074	0.222222222	Female>30	0.341771638
1494	Female	>30	2020	0.256655556	0	-0.5	Female>30	0.30182014
1495	Male	>30	2020	0.2526125	0.25	-0.75	Male>30	0.111866553
1496	Male	<30	2020	0.180291667	-0.458333333	-1.041666667	Male<30	0.716277636
1497	Male	<30	2020	0.116027778	-0.333333333	-0.444444444	Male<30	0.123859527
1498	Male	>30	2020	-0.6019	-0.5	-1	Male>30	0.072416997
1499	Female	>30	2020	-0.151828	-0.68	-0.48	Female>30	0.369428373
1500	Female	>30	2020	0.546488889	0.444444444	0.111111111	Female>30	0.186586758
1501	Male	>30	2020	0.106533333	0.111111111	-0.555555556	Male>30	0.124908641
1502	Male	>30	2020	0.044321233	-0.267123288	-0.301369863	Male>30	0.62025319
1503	Male	>30	2020	0.3354	0.086956522	-0.086956522	Male>30	0.160703578
1504	Female	<30	2020	0.191767308	0.115384615	-0.403846154	Female<30	0.365010677
1505	Male	>30	2020	0.239625	-0.027777778	-0.423611111	Male>30	1.200143581
1506	Male	<30	2020	0.0826	0.083333333	-0.166666667	Male<30	0.040439148
1507	Female	>30	2020	0.192139655	0.224137931	-0.103448276	Female>30	0.575194562
1508	Female	<30	2020	-0.070476667	-0.6	-1	Female<30	0.767587158
1509	Female	>30	2020	0.35835625	0.3125	0.1875	Female>30	0.105247363
1510	Female	<30	2020	0.2831	0.117647059	-0.411764706	Female<30	0.182036232
1511	Male	>30	2020	-0.042308219	-0.328767123	-0.520547945	Male>30	0.352039363
1512	Male	<30	2020	0.12205	-0.35	-0.9	Male<30	0.413885092
1513	Male	>30	2020	0.161532432	-0.216216216	-0.648648649	Male>30	0.331627138
1514	Male	<30	2020	0.135116667	-0.416666667	-0.583333333	Male<30	0.089059387
1515	Male	>30	2020	0.244545	0.216666667	-0.033333333	Male>30	0.253209919
1516	Female	<30	2020	0.020494521	-1.095890411	-1.342465753	Female<30	1.642976815
1517	Female	<30	2020	0.235427778	0.416666667	0.083333333	Female<30	0.246487443
1518	Male	<30	2020	0.522	0.6	0	Male<30	0.039480981
1519	Female	<30	2020	0.26173	0.8	0	Female<30	0.093765907
1520	Female	>30	2020	0.245940909	0.363636364	0.090909091	Female>30	0.159981336
1521	Female	<30	2020	0.15622381	0.19047619	-0.714285714	Female<30	0.175208285
1522	Female	>30	2020	0.117308333	0.166666667	-0.166666667	Female>30	0.034209189
1523	Male	>30	2020	-0.0224	-0.238095238	-0.571428571	Male>30	0.116494327
1524	Male	<30	2020	0.245434483	0.482758621	0.091954023	Male<30	0.29493289
1525	Male	>30	2020	0.323715909	0.204545455	-0.431818182	Male>30	0.530425278
1526	Male	<30	2020	0.013334483	0.24137931	-0.068965517	Male<30	0.091893889
1527	Male	>30	2020	0.510521505	1.086021505	0.64516129	Male>30	0.247366891
1528	Male	<30	2020	0.468366667	0	0.166666667	Male<30	0.049215336
1529	Female	>30	2020	-0.118984746	-0.677966102	-0.881355932	Female>30	0.880821107
1530	Male	<30	2020	0.097612	0.28	-0.2	Male<30	0.091403558
1531	Female	<30	2020	0.323570635	-0.055555556	0.071428571	Female<30	1.617209045
1532	Male	<30	2020	0.353624638	0.15942029	-0.15942029	Male<30	0.886409026
1533	Female	<30	2020	0.221683333	0	-0.583333333	Female<30	0.204722937
1534	Female	>30	2020	0.523521429	0.071428571	-0.142857143	Female>30	0.252607662
1535	Male	<30	2020	0.113547059	0	-0.352941176	Male<30	0.082213327
1536	Male	<30	2020	0.082875	0.071428571	-0.321428571	Male<30	0.127597074
1537	Female	>30	2020	0.0992	-0.081081081	-0.72972973	Female>30	0.698470051
1538	Female	>30	2020	-0.023295455	0.045454545	-0.545454545	Female>30	0.086201976
1539	Male	<30	2020	0.029105263	-0.210526316	-0.315789474	Male<30	0.112946797
1540	Male	>30	2020	0.091585714	-0.142857143	-0.714285714	Male>30	0.06355326
1541	Female	>30	2020	0.344881818	0.181818182	-0.363636364	Female>30	0.136192606
1542	Female	<30	2020	0.6907125	0.5	-0.3125	Female<30	0.349340294
1543	Female	<30	2020	0.25892069	0.172413793	-0.379310345	Female<30	0.52471312
1544	Male	<30	2020	0.334055172	-0.224137931	-0.379310345	Male<30	0.759152188
1545	Male	>30	2020	0.338826667	-0.033333333	-0.7	Male>30	0.408554925
1546	Male	<30	2020	0.214909756	0.048780488	0.097560976	Male<30	0.283245925
1547	Female	>30	2020	0.288834483	-0.103448276	-0.551724138	Female>30	0.686042689
1548	Female	>30	2020	0.127654545	0	-0.090909091	Female>30	0.049603584
1549	Male	<30	2020	0.1943	0.2	0.2	Male<30	0.054887597
1550	Female	>30	2020	-0.016825455	-0.363636364	-0.290909091	Female>30	0.121316837
1551	Male	>30	2020	-0.025568	-0.4	-0.52	Male>30	0.279212473
1552	Male	<30	2020	0.250017647	0.411764706	0.235294118	Male<30	0.024024268
1553	Female	>30	2020	0.143141053	0.568421053	0.021052632	Female>30	0.273321266
1554	Male	<30	2020	-0.00758	0.2	0	Male<30	0.038715376
1555	Male	>30	2020	0.176490566	-0.301886792	-0.509433962	Male>30	0.145400785
1556	Female	>30	2020	0.006904255	0.063829787	-0.446808511	Female>30	0.376325235
1557	Female	>30	2020	-0.0579	-0.5	-0.5	Female>30	0.124344831
1558	Female	<30	2020	0.41536	0.6	0.303448276	Female<30	0.522677406
1559	Male	>30	2020	-0.153253846	-0.769230769	-0.153846154	Male>30	0.149758336
1560	Male	>30	2020	0.219279592	0.102040816	-0.06122449	Male>30	0.081151695
1561	Male	<30	2020	0.287125	0.5	0.25	Male<30	0.019668769
1562	Female	>30	2020	0.21945	-0.5	-1	Female>30	0.002248072
1563	Female	>30	2020	-0.14491875	-0.3125	-0.5	Female>30	0.181746985
1564	Male	>30	2020	0.124432	-0.08	-0.32	Male>30	0.178780695
1565	Female	>30	2020	0.4205	0.625	0.375	Female>30	0.052917281
1566	Male	<30	2020	0.106084444	0.066666667	-0.355555556	Male<30	0.157799502
1567	Female	<30	2020	0.193613333	-0.266666667	-0.466666667	Female<30	0.069198943
1568	Male	<30	2020	0.054623529	-0.176470588	-0.411764706	Male<30	0.26234926
1569	Male	>30	2020	-0.19195	0	0	Male>30	0.007267427
1570	Male	>30	2020	0.17992551	0.265306122	0.193877551	Male>30	0.975309127
1571	Male	<30	2020	-0.107703774	-0.641509434	-0.698113208	Male<30	0.448661789
1572	Male	>30	2020	0.401666667	0	-0.333333333	Male>30	0.020797314
1573	Male	<30	2020	-0.011484615	-0.307692308	-0.769230769	Male<30	0.183517481
1574	Male	>30	2020	0.337635714	0.071428571	-0.214285714	Male>30	0.121355855
1575	Male	>30	2020	0.03785102	-0.12244898	-0.244897959	Male>30	0.358764809
1576	Female	>30	2020	0.28072	0.05	-0.3	Female>30	0.341543032
1577	Male	>30	2020	-0.093136364	-0.636363636	-0.818181818	Male>30	0.27827437
1578	Male	<30	2020	0.270601923	0.326923077	-0.192307692	Male<30	0.474950533
1579	Male	<30	2020	0.26897	0.5	0.45	Male<30	0.142905915
1580	Female	<30	2020	0.3095	0.090909091	-0.636363636	Female<30	0.146736896
1581	Female	<30	2020	0.454305882	0.411764706	-0.352941176	Female<30	0.275119062
1582	Female	<30	2020	0.436218519	0.296296296	0	Female<30	0.223927032
1583	Female	<30	2020	-0.245189394	-0.757575758	-0.939393939	Female<30	1.6912324
1584	Female	>30	2020	-0.076635714	-0.142857143	-0.071428571	Female>30	0.130574745
1585	Female	>30	2020	-0.06875	-0.166666667	-0.833333333	Female>30	0.036276748
1586	Male	<30	2020	0.389409524	0.380952381	-0.333333333	Male<30	0.154826376
1587	Male	<30	2020	0.161095652	-0.130434783	-0.52173913	Male<30	0.35194817
1588	Female	>30	2020	0.05588	0.4	0	Female>30	0.022488615
1589	Male	<30	2020	-0.007182353	-0.411764706	-1.529411765	Male<30	0.376660624
1590	Male	<30	2020	0.310007692	0.076923077	-0.461538462	Male<30	0.11286911
1591	Female	>30	2020	0.246183333	0.388888889	-0.388888889	Female>30	0.23461642
1592	Male	<30	2020	-0.033825	-0.25	-1.25	Male<30	0.10065588
1593	Male	<30	2020	0.523933333	-0.666666667	-1	Male<30	0.166541889
1594	Female	>30	2020	0.488180769	0.961538462	0.461538462	Female>30	0.13480265
1595	Male	<30	2020	0.18055	0.039473684	-0.092105263	Male<30	0.483523389
1596	Male	<30	2020	0.125515909	0.090909091	0.045454545	Male<30	0.125222152
1597	Male	<30	2020	0.447758621	0.206896552	-0.206896552	Male<30	0.120114102
1598	Female	>30	2020	-0.070245	-0.65	-0.65	Female>30	0.362005546
1599	Male	<30	2020	0.11135303	-0.181818182	-0.666666667	Male<30	0.463344287
1600	Female	>30	2020	0.265831783	0.100775194	-0.240310078	Female>30	2.304730015
1601	Male	>30	2020	0.082591753	-0.092783505	-0.262886598	Male>30	1.003297961
1602	Female	>30	2020	0.3418	0.277777778	-0.444444444	Female>30	0.150457833
1603	Male	<30	2020	0.172292308	-0.076923077	-0.769230769	Male<30	0.138341335
1604	Male	<30	2020	-0.024366667	0	-0.333333333	Male<30	0.07837609
1605	Male	>30	2020	0.310122222	0.444444444	0	Male>30	0.089617796
1606	Female	<30	2020	0.400866667	-0.066666667	-0.533333333	Female<30	0.200025705
1607	Male	<30	2020	0.145390845	0.042253521	-0.133802817	Male<30	0.405312759
1608	Male	<30	2020	0.42673	0.333333333	-0.166666667	Male<30	0.246969543
1609	Male	<30	2020	0.258748077	0.076923077	-0.442307692	Male<30	0.445389502
1610	Male	>30	2020	0.387422222	0.611111111	0	Male>30	0.135343341
1611	Male	>30	2020	-0.041452	-0.266666667	-0.573333333	Male>30	0.216301711
1612	Female	<30	2020	-0.085855	-0.575	-0.75	Female<30	1.042386222
1613	Male	>30	2020	0.177625	0.1	-0.1	Male>30	0.082594095
1614	Male	>30	2020	0.129144	0.44	-0.36	Male>30	0.198303142
1615	Female	<30	2020	0.107855914	0.064516129	-0.268817204	Female<30	0.551898507
1616	Female	>30	2020	-0.104153846	-0.384615385	-0.423076923	Female>30	0.209324839
1617	Male	<30	2020	0.188063043	0.043478261	-0.260869565	Male<30	0.189053888
1618	Male	<30	2020	0.01095641	-0.487179487	-0.358974359	Male<30	0.149572363
1619	Male	>30	2020	0.4403	0	0	Male>30	0.036932042
1620	Female	>30	2020	0.233421053	0.289473684	-0.184210526	Female>30	0.247267695
1621	Male	<30	2020	-0.10518	-0.4	-1.4	Male<30	0.020856851
1622	Female	<30	2020	0.212867442	0.23255814	0.209302326	Female<30	0.200990085
1623	Male	<30	2020	0.116942857	0.714285714	-0.142857143	Male<30	0.034293271
1624	Male	>30	2020	-0.037140351	-0.409356725	-0.736842105	Male>30	1.313119297
1625	Male	<30	2020	0.058633333	0.666666667	0	Male<30	0.007992777
1626	Male	>30	2020	0.17076	0	-0.34	Male>30	0.200583663
1627	Male	<30	2020	0.214605882	0.588235294	-0.294117647	Male<30	0.16009755
1628	Female	>30	2020	-0.166433333	0	-0.5	Female>30	0.04599087
1629	Female	>30	2020	0.08593617	-0.510638298	-0.808510638	Female>30	0.645839874
1630	Female	>30	2020	-0.074904167	-0.291666667	-0.5	Female>30	0.101258714
1631	Male	>30	2020	-0.204258333	-0.222222222	-0.527777778	Male>30	0.328687446
1632	Male	<30	2020	0.58892	0.3	0.1	Male<30	0.119686815
1633	Male	>30	2020	0.347553333	0.155555556	-0.088888889	Male>30	0.235002424
1634	Male	<30	2020	0.3714	0.380952381	0	Male<30	0.465217934
1635	Male	>30	2020	-0.1339	-0.466666667	-0.866666667	Male>30	0.134898119
1636	Female	<30	2020	0.30764	0.766666667	-0.4	Female<30	0.139630844
1637	Female	<30	2020	0.040113158	-0.184210526	-0.302631579	Female<30	0.709061237
1638	Male	<30	2020	0.044416667	-0.5	-0.7	Male<30	0.43846185
1639	Male	<30	2020	0.203625	1	-1	Male<30	0.019532552
1640	Female	>30	2020	0.802814286	-0.285714286	-0.714285714	Female>30	0.144120268
1641	Male	>30	2020	0.278141667	0.333333333	0.333333333	Male>30	0.092578039
1642	Female	>30	2020	-0.428388889	-0.444444444	-0.444444444	Female>30	0.049590817
1643	Male	<30	2020	-0.025635	-0.05	-0.55	Male<30	0.139994339
1644	Male	<30	2020	0.101077273	-0.136363636	-0.409090909	Male<30	0.139979667
1645	Female	<30	2020	0.085744118	0.264705882	-0.323529412	Female<30	0.193400922
1646	Male	<30	2020	0.177678571	0.119047619	-0.404761905	Male<30	0.317237059
1647	Male	>30	2020	0.28635625	0.0625	-0.1875	Male>30	0.516836521
1648	Male	>30	2020	0.2303	0.214285714	-0.214285714	Male>30	0.133653594
1649	Male	<30	2020	-0.5344	-1	-1	Male<30	0.014731308
1650	Male	>30	2020	0.328014286	0.428571429	-0.714285714	Male>30	0.091773834
1651	Male	>30	2020	0.601333333	0.666666667	0.666666667	Male>30	0.011639741
1652	Female	<30	2020	0.254876	-0.04	-0.28	Female<30	0.131746717
1653	Female	<30	2020	-0.336262195	-0.768292683	-1.06097561	Female<30	2.603299215
1654	Female	>30	2020	-0.00424	0	-0.4	Female>30	0.144153732
1655	Male	<30	2020	0.049153846	-0.487179487	-0.487179487	Male<30	0.565779013
1656	Male	<30	2020	0.100515385	-0.153846154	-0.230769231	Male<30	0.122106327
1657	Female	>30	2020	0.57656	0.2	0.3	Female>30	0.290110879
1658	Female	<30	2020	-0.17362	-0.6	-0.8	Female<30	0.047452615
1659	Male	>30	2020	-0.2617	-0.777777778	-1	Male>30	0.097061533
1660	Male	<30	2020	0.205121154	0.211538462	-0.230769231	Male<30	0.345896846
1661	Female	>30	2020	0.047812698	-0.317460317	-0.444444444	Female>30	0.904601975
1662	Male	>30	2020	0.126346667	0.033333333	-0.466666667	Male>30	0.170831462
1663	Male	<30	2020	-0.14092	-0.133333333	-0.4	Male<30	0.06655988
1664	Male	>30	2020	0.35554878	-0.146341463	-0.463414634	Male>30	0.731150871
1665	Female	<30	2020	0.230020339	-0.406779661	-0.338983051	Female<30	0.725518668
1666	Female	>30	2020	0.087717647	-0.235294118	-0.529411765	Female>30	0.221598246
1667	Female	<30	2020	-0.195438095	-0.285714286	-1.142857143	Female<30	0.216585691
1668	Female	>30	2020	-0.03705	-0.1	-0.6	Female>30	0.106426467
1669	Male	>30	2020	0.255279167	-0.416666667	-1.1875	Male>30	1.406017698
1670	Female	<30	2020	-0.003229577	-0.653169014	-1.019366197	Female<30	5.592868487
1671	Male	>30	2020	-0.034716667	0.333333333	-0.833333333	Male>30	0.041669925
1672	Female	<30	2020	-0.145995263	-0.652631579	-0.815789474	Female<30	2.265076567
1673	Female	<30	2020	-0.143161538	-0.538461538	-0.923076923	Female<30	0.234842125
1674	Male	>30	2020	0.182041176	0.176470588	-0.470588235	Male>30	0.110170911
1675	Male	>30	2020	0.158631579	-0.105263158	-0.894736842	Male>30	0.07954722
1676	Male	>30	2020	0.202890909	0.060606061	-0.696969697	Male>30	0.286634813
1677	Male	>30	2020	0.2618625	0.083333333	-0.166666667	Male>30	0.183134788
1678	Female	>30	2020	0.437430556	0.601851852	0.212962963	Female>30	0.73741374
1679	Female	>30	2020	0.258984091	0.431818182	0.113636364	Female>30	0.348769797
1680	Female	<30	2020	0.493397315	0.382550336	0.355704698	Female<30	0.189988102
1681	Male	>30	2020	0.116981481	0.037037037	-0.444444444	Male>30	0.154356399
1682	Male	<30	2020	0.118271857	-0.118571429	-0.438571429	Male<30	4.05444322
1683	Male	<30	2020	0.31905625	0.1875	0.1875	Male<30	0.171665057
1684	Male	<30	2020	0.3869	0.411764706	0.058823529	Male<30	0.079440843
1685	Male	<30	2020	0.274175	0.5	0.25	Male<30	0.057625482
1686	Female	>30	2020	0.125407143	0.178571429	-0.464285714	Female>30	0.130395545
1687	Male	<30	2020	0.187025581	0.279069767	-0.279069767	Male<30	0.517955214
1688	Female	>30	2020	0.076981395	-0.046511628	-0.069767442	Female>30	0.435466834
1689	Female	>30	2020	0.241922222	0.222222222	-0.111111111	Female>30	0.048315167
1690	Female	<30	2020	-0.120864286	-0.523809524	-0.753968254	Female<30	2.685998706
1691	Male	>30	2020	0.199424138	-0.206896552	-0.534482759	Male>30	0.42075122
1692	Male	>30	2020	0.1558875	0.625	-0.25	Male>30	0.091305541
1693	Male	<30	2020	0.221173333	0.2	-0.4	Male<30	0.10526883
1694	Female	>30	2020	-0.137631313	-0.909090909	-1.222222222	Female>30	3.708631052
1695	Male	<30	2020	-0.05755	-0.538461538	-0.846153846	Male<30	0.180301917
1696	Male	>30	2020	0.473282353	0	-0.411764706	Male>30	0.23742905
1697	Female	<30	2020	0.241641667	0.041666667	-0.375	Female<30	0.403397385
1698	Female	<30	2020	-0.000275	-0.892857143	-1.071428571	Female<30	0.306355983
1699	Female	>30	2020	0.203680952	0.047619048	-0.142857143	Female>30	0.125949473
1700	Male	<30	2020	0.082708108	0.135135135	-0.378378378	Male<30	0.41879422
1701	Male	<30	2020	0.150178261	-0.52173913	-0.652173913	Male<30	0.275836272
1702	Male	<30	2020	0.248578125	0.104166667	-0.182291667	Male<30	1.061617855
1703	Male	<30	2020	0.245709375	0.09375	-0.09375	Male<30	0.311810731
1704	Female	<30	2020	0.19515	-0.25	-0.25	Female<30	0.115112308
1705	Male	>30	2020	0.009219565	-0.173913043	-0.369565217	Male>30	0.238730318
1706	Female	<30	2020	0.755025	1.25	0.75	Female<30	0.040977834
1707	Male	>30	2020	-0.05185	0.5	0.5	Male>30	0.002903234
1708	Male	>30	2020	-0.3284	-0.666666667	-2.666666667	Male>30	0.036049651
1709	Male	>30	2020	0.27177069	0.189655172	-0.137931034	Male>30	0.241132864
1710	Male	>30	2020	0.280175758	-0.303030303	-0.515151515	Male>30	0.435660075
1711	Female	<30	2020	0.07661	-0.6	-1.1	Female<30	0.070887051
1712	Female	>30	2020	0.1120325	0.1	-0.1375	Female>30	0.172289492
1713	Female	<30	2020	0.1244375	0.125	-0.375	Female<30	0.086837253
1714	Female	<30	2020	-0.1675875	-0.4375	-1	Female<30	0.198013864
1715	Male	>30	2020	-0.22575	0	-1.5	Male>30	0.01859199
1716	Female	>30	2020	0.20730303	0.303030303	-0.151515152	Female>30	0.220420974
1717	Male	>30	2020	0.019075	0.1875	-0.6875	Male>30	0.075650148
1718	Female	>30	2020	-0.062745	-0.45	-0.5	Female>30	0.066430933
1719	Male	>30	2020	-0.100074096	-0.463855422	-0.542168675	Male>30	0.662953627
1720	Female	<30	2020	-0.0783	-0.65	-0.7	Female<30	0.235272605
1721	Female	>30	2020	0.520647368	0.473684211	0	Female>30	0.106284839
1722	Female	>30	2020	-0.199144444	-0.666666667	-1.333333333	Female>30	0.37316991
1723	Female	<30	2020	0.23342094	-0.021367521	-0.606837607	Female<30	2.512652278
1724	Female	<30	2020	0.0651	-0.444444444	-0.722222222	Female<30	0.137133099
1725	Male	<30	2020	-0.000746667	-0.8	-1.066666667	Male<30	1.44533377
1726	Female	<30	2020	0.459416667	0.066666667	-0.2	Female<30	0.331973501
1727	Male	>30	2020	0.283078571	0.452380952	-0.214285714	Male>30	0.175561507
1728	Male	>30	2020	0.408541667	0.166666667	-0.5	Male>30	0.035771075
1729	Female	<30	2020	0.148280189	0.113207547	-0.08490566	Female<30	0.18447378
1730	Male	<30	2020	0.541242857	1.285714286	0	Male<30	0.063053056
1731	Male	>30	2020	-0.491880756	-1.632302405	-0.852233677	Male>30	0.932741746
1732	Male	>30	2020	0.233596667	0.033333333	-0.133333333	Male>30	0.315822335
1733	Male	>30	2020	0.34311	0.2	-0.08	Male>30	0.442039113
1734	Male	<30	2020	0.47274	0.366666667	-0.4	Male<30	0.409118513
1735	Female	<30	2020	0.258080412	0.206185567	-0.020618557	Female<30	0.618537484
1736	Male	<30	2020	0.227827273	0.090909091	-0.402597403	Male<30	0.847386586
1737	Female	>30	2020	-0.3455625	-0.625	-0.375	Female>30	0.040984852
1738	Female	>30	2020	0.275854717	0.396226415	0.075471698	Female>30	0.208402862
1739	Male	<30	2020	0.1336	-0.2	-0.5	Male<30	0.028097933
1740	Male	>30	2020	0.122515254	-0.440677966	-0.779661017	Male>30	0.768150456
1741	Male	<30	2020	-0.228366667	0.666666667	-0.666666667	Male<30	0.061190486
1742	Male	<30	2020	0.133154545	0.090909091	-0.090909091	Male<30	0.252907449
1743	Male	>30	2020	0.171112727	0.109090909	-0.254545455	Male>30	0.23779884
1744	Male	>30	2020	0.0538	0.1	-1.7	Male>30	0.104553092
1745	Female	>30	2020	-0.187627273	-0.545454545	-1.454545455	Female>30	0.141665864
1746	Male	>30	2020	0.201834483	0.051724138	-0.051724138	Male>30	0.256458058
1747	Male	>30	2020	-0.0501	0.6	-0.4	Male>30	0.120296879
1748	Female	>30	2020	0.096011765	0.078431373	-0.137254902	Female>30	0.07323393
1749	Female	>30	2020	0.26676	0.4	0.2	Female>30	0.082958815
1750	Female	<30	2020	0.222116667	-0.388888889	-0.5	Female<30	0.224658657
1751	Female	<30	2020	0.231978788	0.242424242	0.060606061	Female<30	0.314796038
1752	Male	<30	2020	0.136841045	0.194029851	0	Male<30	0.48650411
1753	Male	<30	2020	0.315468067	0.907563025	0.25210084	Male<30	0.17115645
1754	Male	<30	2020	0.207428972	0.056074766	-0.23364486	Male<30	1.015085541
1755	Female	>30	2020	-0.162075	-0.375	-0.5	Female>30	0.045545784
1756	Female	>30	2020	0.271556667	-0.133333333	-0.316666667	Female>30	0.840036389
1757	Male	<30	2020	0.1717625	-0.125	-0.625	Male<30	0.063241136
1758	Male	>30	2020	0.373238462	0.076923077	-0.615384615	Male>30	0.24424247
1759	Female	<30	2020	0.074664865	-0.162162162	-0.594594595	Female<30	0.313848896
1760	Male	<30	2020	0.34463	0.042857143	-0.028571429	Male<30	0.698263096
1761	Male	<30	2020	0.190334615	-0.461538462	-0.538461538	Male<30	0.382594251
1762	Male	<30	2020	0.133221429	0.285714286	-0.5	Male<30	0.141209453
1763	Female	<30	2020	0.101281395	-0.488372093	-0.744186047	Female<30	0.431162966
1764	Male	<30	2020	-0.228328571	-0.714285714	-0.714285714	Male<30	0.047578599
1765	Female	>30	2020	-0.129458108	-0.689189189	-0.783783784	Female>30	1.724702815
1766	Female	<30	2020	0.491390476	0.333333333	0.142857143	Female<30	0.450903549
1767	Male	>30	2020	0.011478261	-0.282608696	-0.52173913	Male>30	0.109623734
1768	Female	>30	2020	0.114022222	-0.444444444	-1.111111111	Female>30	0.120579492
1769	Female	>30	2020	0.322327869	0.491803279	0.163934426	Female>30	0.274908427
1770	Male	<30	2020	0.354376	-0.06	-0.42	Male<30	1.252082934
1771	Male	>30	2020	0.464112621	0.233009709	-0.32038835	Male>30	0.803387851
1772	Male	>30	2020	0.098654	0.08	-0.08	Male>30	0.139404201
1773	Male	>30	2020	0.281130769	0.307692308	0.307692308	Male>30	0.081330104
1774	Male	>30	2020	0.447925	0.916666667	0.5	Male>30	0.109271735
1775	Male	<30	2020	0.112739773	0	-0.386363636	Male<30	0.278576164
1776	Male	>30	2020	0.308566667	0.333333333	0.333333333	Male>30	0.039329527
1777	Female	>30	2020	0.323610345	0.689655172	0.344827586	Female>30	0.157321588
1778	Male	<30	2020	0.123241667	-0.291666667	-1.041666667	Male<30	0.242743177
1779	Female	>30	2020	0.264449565	0.069565217	-0.008695652	Female>30	0.639728295
1780	Female	>30	2020	0.2054	0.121212121	-0.242424242	Female>30	0.121535977
1781	Male	>30	2020	0.04314386	-0.122807018	-0.333333333	Male>30	0.153588956
1782	Female	<30	2020	0.370473438	-0.046875	-0.3125	Female<30	1.243884724
1783	Female	<30	2020	-0.217546667	-0.4	-1.6	Female<30	0.267281168
1784	Female	>30	2020	0.242002703	0.216216216	-0.189189189	Female>30	0.153722827
1785	Male	>30	2020	0.0303	-0.128205128	-0.435897436	Male>30	0.129794829
1786	Male	>30	2020	0.146496667	0.066666667	-0.1	Male>30	0.102784547
1787	Female	>30	2020	0.180535	0.2	-0.9	Female>30	0.299356015
1788	Male	<30	2020	0.147543478	0.130434783	-0.304347826	Male<30	0.104328603
1789	Male	<30	2020	0.064177083	-0.052083333	-0.354166667	Male<30	0.408337672
1790	Female	<30	2020	0.017	-0.625	-1.125	Female<30	0.100638478
1791	Male	<30	2020	0.082870732	-0.146341463	-0.414634146	Male<30	0.098703873
1792	Male	<30	2020	0.065739394	-0.484848485	-0.393939394	Male<30	0.124152277
1793	Female	<30	2020	0.49706	0.566666667	0.066666667	Female<30	0.487427413
1794	Male	>30	2020	0.388311111	-0.166666667	-0.333333333	Male>30	0.176795985
1795	Female	>30	2020	0.065791304	-0.086956522	-0.391304348	Female>30	0.076683723
1796	Male	>30	2020	0.004003846	0	-0.153846154	Male>30	0.060624082
1797	Male	>30	2020	0.174647368	-0.052631579	-0.421052632	Male>30	0.160421154
1798	Male	>30	2020	0.244967857	-0.464285714	-0.928571429	Male>30	0.262225431
1799	Male	<30	2020	-0.157117391	-0.173913043	-0.956521739	Male<30	0.30717956
1800	Female	<30	2020	0.06314375	-0.0625	-0.5	Female<30	0.29067002
1801	Male	>30	2020	0.07132381	-0.071428571	-0.119047619	Male>30	0.346796275
1802	Male	<30	2020	0.051278947	0.105263158	0	Male<30	0.082467251
1803	Male	>30	2020	0.267607692	0.153846154	0	Male>30	0.36523309
1804	Female	>30	2020	0.497806897	-0.517241379	-0.275862069	Female>30	1.112703912
1805	Male	<30	2020	-0.028140741	0.037037037	-0.296296296	Male<30	0.083355525
1806	Male	<30	2020	-0.029914286	-0.285714286	-1.142857143	Male<30	0.073540066
1807	Female	<30	2020	0.2135	0.102564103	-0.256410256	Female<30	0.774991532
1808	Female	>30	2020	-0.235851724	-0.862068966	-1.137931034	Female>30	0.328325922
1809	Female	>30	2020	0.250568571	0.028571429	-0.4	Female>30	0.295981472
1810	Female	>30	2020	0.2795	0.6	0.4	Female>30	0.020264276
1811	Female	>30	2020	0.001130769	-0.230769231	-0.153846154	Female>30	0.098725892
1812	Male	<30	2020	0.467335	-0.05	-0.5	Male<30	0.761486228
1813	Male	>30	2020	0	0	0	Male>30	0.00606834
1814	Male	<30	2020	0.442409677	0.258064516	-0.225806452	Male<30	0.099964624
1815	Female	>30	2020	0.295615385	0.230769231	0.461538462	Female>30	0.05989381
1816	Male	<30	2020	0.108738235	0.117647059	0.058823529	Male<30	0.096827152
1817	Female	<30	2020	0.143306897	0.057471264	-0.344827586	Female<30	1.967600087
1818	Female	<30	2020	-0.049746154	-0.569230769	-1.138461538	Female<30	1.957458597
1819	Female	>30	2020	0.110604918	-0.098360656	-0.409836066	Female>30	0.333895421
1820	Male	>30	2020	0.250536364	-0.027272727	-0.5	Male>30	0.993966801
1821	Male	>30	2020	0.094469231	-0.192307692	-0.423076923	Male>30	0.068301352
1822	Male	>30	2020	-0.027866667	0.266666667	-0.2	Male>30	0.142601617
1823	Female	>30	2020	0.018336364	0.545454545	0.272727273	Female>30	0.032209375
1824	Male	>30	2020	0.2584	-1	0	Male>30	0.002396867
1825	Female	<30	2020	0.161221552	0.275862069	-0.232758621	Female<30	0.501946578
1826	Female	<30	2020	0.238487097	0.35483871	0	Female<30	0.127608688
1827	Female	>30	2020	0.098925	-0.25	-0.5	Female>30	0.102943758
1828	Male	>30	2020	0.4886	1	1	Male>30	0.021153563
1829	Female	>30	2020	-0.241366667	-0.523809524	-0.761904762	Female>30	0.148033091
1830	Female	<30	2020	-0.129416667	-0.388888889	-0.666666667	Female<30	0.602218108
1831	Male	>30	2020	0.309543182	0.318181818	-0.181818182	Male>30	0.272167367
1832	Female	>30	2020	0.105683871	0.016129032	-0.596774194	Female>30	0.387272104
1833	Female	>30	2020	0.431902703	0.513513514	0.189189189	Female>30	0.138895481
1834	Female	<30	2020	0.205707692	0.076923077	-0.076923077	Female<30	0.08230029
1835	Male	<30	2020	0.144737824	-0.259067358	-0.455958549	Male<30	1.987187064
1836	Female	>30	2020	-0.054028571	-0.285714286	-0.714285714	Female>30	0.105115392
1837	Male	<30	2020	0.0319625	-0.375	-0.75	Male<30	0.139209314
1838	Female	<30	2020	0.001630435	-0.347826087	-0.956521739	Female<30	0.252018479
1839	Male	>30	2020	0.435566667	0.888888889	0.222222222	Male>30	0.154532925
1840	Male	<30	2020	0.032064	0.24	-0.36	Male<30	0.229968656
1841	Female	>30	2020	0.368842857	0.333333333	-0.047619048	Female>30	0.130830674
1842	Female	<30	2020	0.136444	0.2	-0.2	Female<30	0.173551998
1843	Female	>30	2020	0.145242857	0	-0.571428571	Female>30	0.088262657
1844	Female	<30	2020	0.130486842	-0.052631579	-0.894736842	Female<30	0.40429458
1845	Female	<30	2020	0.063383333	-0.729166667	-0.729166667	Female<30	0.761744867
1846	Female	>30	2020	-0.192345	-0.55	-0.7	Female>30	0.298782205
1847	Female	>30	2020	0.167021429	-0.142857143	-0.285714286	Female>30	0.103596724
1848	Female	>30	2020	0.215898182	0.218181818	-0.327272727	Female>30	0.285037151
1849	Male	<30	2020	0.192166667	-0.033333333	-0.466666667	Male<30	0.37584812
1850	Male	<30	2020	0.11894	-0.228571429	-0.285714286	Male<30	0.497427561
1851	Male	<30	2020	0.089807143	-0.357142857	-0.857142857	Male<30	0.126764687
1852	Female	>30	2020	0.238533333	-0.066666667	-0.333333333	Female>30	0.100721661
1853	Male	>30	2020	0.361128571	0.857142857	0.071428571	Male>30	0.147738318
1854	Male	>30	2020	0.046448649	-0.234234234	-0.612612613	Male>30	1.035427863
1855	Female	>30	2020	0.160015556	0.222222222	-0.022222222	Female>30	0.3008514
1856	Female	>30	2020	0.466744444	0.444444444	0.111111111	Female>30	0.086743059
1857	Female	<30	2020	0.409115152	0.454545455	0.212121212	Female<30	0.206426923
1858	Female	>30	2020	0	0	0	Female>30	0.001248548
1859	Male	>30	2020	0.110317647	-0.058823529	-0.764705882	Male>30	0.485789929
1860	Male	>30	2020	0.240366667	-0.166666667	-0.333333333	Male>30	0.032711154
1861	Male	>30	2020	0.131652	-0.26	-0.46	Male>30	0.39793625
1862	Female	<30	2020	-0.15149375	-1.03125	-1.125	Female<30	0.781227056
1863	Male	>30	2020	0.346209091	0	-0.636363636	Male>30	0.115858379
1864	Female	>30	2020	-0.051227193	-0.464912281	-0.956140351	Female>30	1.700295617
1865	Female	<30	2020	0.3376	0.714285714	-0.142857143	Female<30	0.08001957
1866	Female	<30	2020	0.116739063	-0.015625	-0.328125	Female<30	0.198226318
1867	Male	>30	2020	0.344613333	0.2	-0.6	Male>30	0.135135427
1868	Male	<30	2020	0.091047273	-0.2	-0.6	Male<30	6.662862082
1869	Male	>30	2020	0.137835417	0.166666667	-0.125	Male>30	0.090612386
1870	Male	>30	2020	-0.056613793	-0.172413793	-0.206896552	Male>30	0.252099988
1871	Female	>30	2020	0.272322222	0.407407407	0	Female>30	0.132343014
1872	Female	>30	2020	0.306834146	0.341463415	0.048780488	Female>30	0.336834802
1873	Male	<30	2020	-0.167377778	-0.777777778	-0.444444444	Male<30	0.100687018
1874	Male	>30	2020	0.04906087	-0.217391304	-0.304347826	Male>30	0.124938272
1875	Male	>30	2020	-0.103560714	-0.392857143	-0.714285714	Male>30	0.097961354
1876	Female	>30	2020	-0.611566667	-1.333333333	-1.666666667	Female>30	0.078235713
1877	Male	>30	2020	0.051121154	-0.242307692	-0.365384615	Male>30	1.503455802
1878	Male	>30	2020	0.094689655	-0.172413793	-0.568965517	Male>30	0.298743947
1879	Female	<30	2020	0.294542857	-0.285714286	-0.571428571	Female<30	0.065271778
1880	Female	<30	2020	0.358209524	0.142857143	-0.095238095	Female<30	0.221381146
1881	Female	<30	2020	0.135559438	-0.124497992	-0.413654618	Female<30	1.773968585
1882	Female	<30	2020	0.027869231	-0.480769231	-0.596153846	Female<30	0.302334484
1883	Male	<30	2020	-0.370572727	-0.636363636	-1.227272727	Male<30	0.210267327
1884	Female	>30	2020	0.17578	-0.2	-0.4	Female>30	0.033909033
1885	Female	>30	2020	0.344581818	0.181818182	-0.204545455	Female>30	0.734566109
1886	Female	<30	2020	-0.054146835	-0.316455696	-0.835443038	Female<30	1.587835191
1887	Male	<30	2020	0.182138462	-0.384615385	-0.538461538	Male<30	0.095099833
1888	Male	>30	2020	0.2140875	0.125	0.125	Male>30	0.049516601
1889	Male	<30	2020	0.115693939	0.090909091	-0.03030303	Male<30	0.100769176
1890	Male	>30	2020	0.27589	0.1	-0.2	Male>30	0.153029697
1891	Male	<30	2020	-0.35543	-0.4	-0.8	Male<30	0.092922296
1892	Male	>30	2020	0.0664375	-0.875	-1.125	Male>30	0.236909473
1893	Female	>30	2020	0.023585417	-0.708333333	-0.854166667	Female>30	0.593623769
1894	Female	<30	2020	0.020304878	-0.219512195	-0.512195122	Female<30	0.201024459
1895	Male	<30	2020	-0.05486	-0.4	-0.4	Male<30	0.079796078
1896	Male	>30	2020	0.400859091	0.363636364	-0.136363636	Male>30	0.179922946
1897	Female	<30	2020	-0.07562875	-0.625	-0.85	Female<30	1.322455969
1898	Male	>30	2020	0.004482857	-0.242857143	-0.514285714	Male>30	0.45643625
1899	Female	<30	2020	0.144206316	0.094736842	-0.115789474	Female<30	0.276274372
1900	Female	<30	2020	0.117446939	0	-0.244897959	Female<30	0.429011606
1901	Male	>30	2020	0.29	0.222222222	-0.444444444	Male>30	0.087574997
1902	Male	<30	2020	0.365726087	0.173913043	-0.47826087	Male<30	0.133747511
1903	Male	<30	2020	0.484042857	0.571428571	0	Male<30	0.098893633
1904	Male	<30	2020	0.10935102	0.183673469	-0.244897959	Male<30	0.274696328
1905	Female	>30	2020	0.196917241	0.137931034	-0.24137931	Female>30	0.483734023
1906	Male	<30	2020	0.113990909	0.166666667	-0.136363636	Male<30	0.260323243
1907	Male	<30	2020	0.293430769	0.153846154	-0.076923077	Male<30	0.052726413
1908	Male	<30	2020	-0.049946667	-0.166666667	-0.233333333	Male<30	0.149247928
1909	Male	<30	2020	0.183703226	0.64516129	-0.225806452	Male<30	0.145553031
1910	Female	<30	2020	-0.100274359	-0.512820513	-1	Female<30	0.722572032
1911	Male	>30	2020	-0.029825	0.125	-0.25	Male>30	0.022257771
1912	Female	<30	2020	0.164162069	0	-0.275862069	Female<30	0.255223549
1913	Male	>30	2020	-0.077829412	-0.176470588	-0.470588235	Male>30	0.111172404
1914	Male	>30	2020	0.036916667	-0.111111111	-0.611111111	Male>30	0.265711381
1915	Female	<30	2020	0.164292424	-0.545454545	-0.727272727	Female<30	1.22403375
1916	Male	>30	2020	0.385233333	0	0	Male>30	0.032304146
1917	Female	>30	2020	0.348998039	0.137254902	-0.284313725	Female>30	0.85748305
1918	Female	<30	2020	0.076292308	-0.384615385	-0.538461538	Female<30	0.114127812
1919	Male	<30	2020	0.138742857	-0.142857143	-0.428571429	Male<30	0.051907681
1920	Male	<30	2020	0.243866667	0.666666667	0.333333333	Male<30	0.023807355
1921	Male	>30	2020	-0.13546	-0.8	-1	Male>30	0.022412524
1922	Female	>30	2020	0.448051366	0.245901639	-0.120218579	Female>30	1.649390608
1923	Male	<30	2020	-0.130756	-0.76	-0.92	Male<30	0.441812429
1924	Female	<30	2020	0.189621622	0.108108108	-0.324324324	Female<30	0.286497746
1925	Female	>30	2020	0.056966667	0.166666667	-0.166666667	Female>30	0.072189514
1926	Female	<30	2020	0.34391	0	-0.4	Female<30	0.258674546
1927	Male	>30	2020	0.478882609	0.304347826	-0.565217391	Male>30	0.315647006
1928	Female	>30	2020	-0.141528571	-0.80952381	-0.714285714	Female>30	0.122786534
1929	Male	>30	2020	0.015769231	-0.307692308	-0.692307692	Male>30	0.088339779
1930	Male	<30	2020	0.072439259	-0.088888889	-0.155555556	Male<30	0.414799688
1931	Male	>30	2020	0.266298837	0.180232558	-0.081395349	Male>30	0.568437536
1932	Female	>30	2020	0.420577778	-0.666666667	-1.333333333	Female>30	0.207085792
1933	Female	<30	2020	0.008288318	-0.163551402	-0.438733126	Female<30	5.224155467
1934	Male	<30	2020	-0.1375	0.5	0.5	Male<30	0.0173751
1935	Male	>30	2020	-0.11964	-0.6	-0.2	Male>30	0.010797472
1936	Male	>30	2020	0.201796429	0.607142857	0.178571429	Male>30	0.099268531
1937	Male	<30	2020	0.187955	0.15	-0.2	Male<30	0.143555435
1938	Male	<30	2020	-0.15204	0.2	-0.2	Male<30	0.054268074
1939	Male	>30	2020	0.11342	0	-0.266666667	Male>30	0.20056766
1940	Male	<30	2020	0.56666	0	0	Male<30	0.092903309
1941	Male	<30	2020	0.1626	0.5	0.25	Male<30	0.037532337
1942	Male	>30	2020	0.268866667	0.5	-0.333333333	Male>30	0.028000001
1943	Male	<30	2020	0.075915556	-0.077777778	-0.344444444	Male<30	0.487856401
1944	Female	>30	2020	0.184241441	0.297297297	-0.252252252	Female>30	0.932171714
1945	Female	>30	2020	0.085790909	-0.113636364	-0.545454545	Female>30	0.180461655
1946	Female	>30	2020	0.026888525	-0.262295082	-0.868852459	Female>30	1.413227599
1947	Male	>30	2020	0.13772439	-0.12195122	-0.12195122	Male>30	0.203363953
1948	Male	>30	2020	0.163793548	-0.258064516	-0.387096774	Male>30	0.800432388
1949	Female	>30	2020	-0.038062264	0.037735849	-0.283018868	Female>30	0.224751184
1950	Male	<30	2020	0.090860714	0.107142857	-0.75	Male<30	0.091076343
1951	Female	>30	2020	-0.257628571	-0.714285714	-0.714285714	Female>30	0.030260781
1952	Male	<30	2020	0.022783459	-0.263157895	-0.481203008	Male<30	0.66113404
1953	Male	>30	2020	-0.02894	0.4	0	Male>30	0.028429655
1954	Female	<30	2020	-0.05065	0.083333333	-0.666666667	Female<30	0.043092171
1955	Male	<30	2020	0.3036375	-0.5	-0.25	Male<30	0.329030863
1956	Male	>30	2020	0.3166625	0.375	0.125	Male>30	0.039633103
1957	Female	>30	2020	0.129287179	0	-0.179487179	Female>30	0.190713124
1958	Male	>30	2020	0.310544	-0.12	-0.68	Male>30	0.380171167
1959	Male	<30	2020	-0.11727619	0.047619048	-0.666666667	Male<30	0.230766353
1960	Male	>30	2020	0.135578571	-0.142857143	-0.428571429	Male>30	0.167027558
1961	Male	>30	2020	0.164342857	-0.5	-0.214285714	Male>30	0.150695709
1962	Male	>30	2020	0.090843478	0.173913043	-0.173913043	Male>30	0.092551977
1963	Female	<30	2020	0.278044444	0.444444444	0.142857143	Female<30	0.309006564
1964	Male	>30	2020	0.001765	0.05	-0.6	Male>30	0.171581408
1965	Male	>30	2020	0.290227273	0.454545455	0.181818182	Male>30	0.070931503
1966	Male	<30	2020	0.123697436	-0.435897436	-0.461538462	Male<30	0.226681007
1967	Male	>30	2020	0.371253333	0.066666667	-0.2	Male>30	0.123653387
1968	Male	<30	2020	0.06779878	0.012195122	-0.365853659	Male<30	0.371231769
1969	Female	>30	2020	-0.023284615	-0.076923077	-0.153846154	Female>30	0.083678906
1970	Male	>30	2020	0.202760526	0.263157895	-0.526315789	Male>30	0.469833851
1971	Female	>30	2020	-0.094741667	-0.25	-0.333333333	Female>30	0.108345111
1972	Male	>30	2020	0.305474359	0	-0.435897436	Male>30	0.231010833
1973	Female	<30	2020	0.329761538	0.653846154	0.326923077	Female<30	0.164379827
1974	Female	>30	2020	-0.039465714	-0.444642857	-0.625	Female>30	2.409381055
1975	Male	<30	2020	0.091125161	-0.325806452	-0.55483871	Male<30	3.052160869
1976	Male	<30	2020	0.006583333	0.333333333	-0.333333333	Male<30	0.037567385
1977	Male	>30	2020	-0.306390909	-0.545454545	-1	Male>30	0.07204536
1978	Male	>30	2020	-0.0352375	-0.5	-0.625	Male>30	0.055447978
1979	Female	<30	2020	0.178373684	-0.473684211	-0.578947368	Female<30	0.359456475
1980	Male	>30	2020	0.278612	0.28	0.24	Male>30	0.172981581
1981	Female	<30	2020	0.335292308	0.384615385	-0.076923077	Female<30	0.069094217
1982	Male	<30	2020	0.197638235	-0.117647059	-0.588235294	Male<30	0.122689869
1983	Female	>30	2020	0.075566667	-0.19047619	-0.46031746	Female>30	0.39060741
1984	Female	<30	2020	0.005960563	0.070422535	-0.507042254	Female<30	0.337896847
1985	Female	>30	2020	0.033134161	0.105590062	-0.204968944	Female>30	0.367877467
1986	Male	>30	2020	0.378454545	0.833333333	0.431818182	Male>30	0.319929529
1987	Female	<30	2020	0.519293333	0.566666667	-0.433333333	Female<30	0.507953484
1988	Female	>30	2020	0.08229457	-0.022624434	-0.36199095	Female>30	2.783994229
1989	Female	<30	2020	0.362391667	0.25	0	Female<30	0.155131156
1990	Male	<30	2020	-0.157955556	-0.111111111	-0.888888889	Male<30	0.092473904
1991	Male	>30	2020	-0.340166667	-0.5	-0.666666667	Male>30	0.041011336
1992	Male	<30	2020	0.160380952	-0.619047619	-1.19047619	Male<30	0.200260465
1993	Female	<30	2020	0.041432432	-0.162162162	-0.324324324	Female<30	0.352477223
1994	Male	>30	2020	0.2931	0.115384615	-0.230769231	Male>30	0.277564389
1995	Female	>30	2020	0.20565	0.166666667	-0.25	Female>30	0.075615961
1996	Male	>30	2020	0.149227586	-0.206896552	-0.379310345	Male>30	0.354762041
1997	Male	>30	2020	-0.138343478	-0.565217391	-0.956521739	Male>30	0.302808802
1998	Male	<30	2020	0.083132812	0.03125	-0.09375	Male<30	0.484150981
1999	Male	<30	2020	0.133766667	-0.166666667	0.166666667	Male<30	0.038709708
[truncated: 3,999 more rows]
